# Supplementary material for: Properties of healthcare teaming networks as a function of network construction algorithms
Source: PLoS One. 2017 Apr 20;12(4):e0175876. doi: 10.1371/journal.pone.0175876 (PMC5398561; doi:10.1371/journal.pone.0175876)
Supplement: S1 Fig — Provider-provider and organization-organization network plots for τ = 365 days as discussed in the Results section. Networks are plotted using geospatial coordinates accurate to within 0.8 miles in the continental United States. Each sub-plot represents a range of distances for edges between providers or organizations to allow comparisons across methods. These are also available online: PPN (https://figshare.com/s/1054f48521ee7f75b715; doi: 10.6084/m9.figshare.3827220), OON (https://figshare.com/s/8e4c310b512d5c285c03; doi: 10.6084/m9.figshare.3827217). (ZIP) [file pone.0175876.s001.zip]

Archive with 4 entries (4 files):
- Binning_Organization_365.zip
- Binning_Organization_365_ReadME.txt
- Binning_Provider_365.zip
- Binning_Provider_365_ReadME.txt
