# Supplementary material for: Properties of healthcare teaming networks as a function of network construction algorithms
Source: PLoS One. 2017 Apr 20;12(4):e0175876. doi: 10.1371/journal.pone.0175876 (PMC5398561; doi:10.1371/journal.pone.0175876)
Supplement: S1 Fig — Provider-provider and organization-organization network plots for τ = 365 days as discussed in the Results section. Networks are plotted using geospatial coordinates accurate to within 0.8 miles in the continental United States. Each sub-plot represents a range of distances for edges between providers or organizations to allow comparisons across methods. These are also available online: PPN (https://figshare.com/s/1054f48521ee7f75b715; doi: 10.6084/m9.figshare.3827220), OON (https://figshare.com/s/8e4c310b512d5c285c03; doi: 10.6084/m9.figshare.3827217). (ZIP) [file pone.0175876.s001.zip › Binning_Provider_365_ReadME.txt]

Healthcare teaming network figures - Binning Provider Network - Zand et al. 2016

Images created from the 2013 Medicare Outpatient LDS data set, showing how providers are connected though patient interactions at various distances.

For all network images, we consider all the claims for each patient in the claims set, and the associated provider.  Each claim records the time of the patient visit to one provider.  Claims are grouped by patient, and then sorted in ascending temporal order.  

Each image shows the edges that would be constructed between providers vertices using the binning algorithm, or non-directed provider-provider network graphs.  It is essentially an algorithmic implementation of the unipartite projection of a bipartitie adjacency matrix.
