# Supplementary material for: Properties of healthcare teaming networks as a function of network construction algorithms
Source: PLoS One. 2017 Apr 20;12(4):e0175876. doi: 10.1371/journal.pone.0175876 (PMC5398561; doi:10.1371/journal.pone.0175876)
Supplement: S2 Fig — Provider-provider and organization-organization network plots for τ = 365 days as discussed in the Results section. These are also available online: PPN (https://figshare.com/s/ef453524484445b9f3e3; doi: 10.6084/m9.figshare.3827532), OON (https://figshare.com/s/eb15be0bed3fd0b71f82; doi: 10.6084/m9.figshare.3827520). (ZIP) [file pone.0175876.s002.zip]

Archive with 4 entries (4 files):
- Trace_Route_Organization_365.zip
- Trace_Route_Organization_365_ReadME.txt
- Trace_Route_Provider_365.zip
- Trace_Route_Provider_365_ReadME.txt
