# Supplementary material for: Properties of healthcare teaming networks as a function of network construction algorithms
Source: PLoS One. 2017 Apr 20;12(4):e0175876. doi: 10.1371/journal.pone.0175876 (PMC5398561; doi:10.1371/journal.pone.0175876)
Supplement: S2 Fig — Provider-provider and organization-organization network plots for τ = 365 days as discussed in the Results section. These are also available online: PPN (https://figshare.com/s/ef453524484445b9f3e3; doi: 10.6084/m9.figshare.3827532), OON (https://figshare.com/s/eb15be0bed3fd0b71f82; doi: 10.6084/m9.figshare.3827520). (ZIP) [file pone.0175876.s002.zip › Trace_Route_Organization_365_ReadME.txt]

Healthcare teaming network figures - Traceroute organization Network - Zand et al. 2016

Images created from the 2013 Medicare Outpatient LDS data set, showing how organizations are connected though patient interactions at various distances.

For all network images, we consider all the claims for each patient in the claims set, and the associated organization.  Each claim records the time of the patient visit to one organization.  Claims are grouped by patient, and then sorted in ascending temporal order.  

Each image shows the edges that would be constructed between organizations using the trace-route algorithm, where The edges reflect organization-organization connections by sequential patient visits.
