# Supplementary material for: Properties of healthcare teaming networks as a function of network construction algorithms
Source: PLoS One. 2017 Apr 20;12(4):e0175876. doi: 10.1371/journal.pone.0175876 (PMC5398561; doi:10.1371/journal.pone.0175876)
Supplement: S3 Fig — Provider-provider and organization-organization network plots for τ = 365 days as discussed in the Results section. These are also available online: PPN (https://figshare.com/s/638bd98a64c59c620978; doi: 10.6084/m9.figshare.3827505), OON (https://figshare.com/s/7c68005ef9d19a2ab6b7; doi: 10.6084/m9.figshare.3827361). (ZIP) [file pone.0175876.s003.zip]

Archive with 4 entries (4 files):
- Sliding_Organization_365.zip
- Sliding_Organization_365_ReadME.txt
- Sliding_Provider_365.zip
- Sliding_Provider_365_ReadME.txt
