# Supplementary material for: Properties of healthcare teaming networks as a function of network construction algorithms
Source: PLoS One. 2017 Apr 20;12(4):e0175876. doi: 10.1371/journal.pone.0175876 (PMC5398561; doi:10.1371/journal.pone.0175876)
Supplement: S3 Fig — Provider-provider and organization-organization network plots for τ = 365 days as discussed in the Results section. These are also available online: PPN (https://figshare.com/s/638bd98a64c59c620978; doi: 10.6084/m9.figshare.3827505), OON (https://figshare.com/s/7c68005ef9d19a2ab6b7; doi: 10.6084/m9.figshare.3827361). (ZIP) [file pone.0175876.s003.zip › Sliding_Provider_365_ReadME.txt]

Healthcare teaming network figures - Sliding frame provider Network - Zand et al. 2016

Images created from the 2013 Medicare Outpatient LDS data set, showing how providers are connected though patient interactions at various distances.

For all network images, we consider all the claims for each patient in the claims set, and the associated provider.  Each claim records the time of the patient visit to one provider.  Claims are grouped by patient, and then sorted in ascending temporal order.  

Each image shows the edges that would be constructed between providers using the sliding frame algorithm, where two providers are connected with a edge if two claims for visits with the same patient occur within time the year.
