# Supplementary material for: Properties of healthcare teaming networks as a function of network construction algorithms
Source: PLoS One. 2017 Apr 20;12(4):e0175876. doi: 10.1371/journal.pone.0175876 (PMC5398561; doi:10.1371/journal.pone.0175876)
Supplement: S1 File — This file contains the sliding, trace-route and binning PERL algorithms for network construction, and are also available online at figshare.com. (https://figshare.com/s/4f926e28a36700fc20a5, doi: 10.6084/m9.figshare.3837717). (ZIP) [file pone.0175876.s005.zip]

Archive with 5 entries (5 files):
- read_me.txt
- sliding_window.pl
- sorted.pl
- subsetter.pl
- traceroute_window.pl
