# Supplementary material for: Properties of healthcare teaming networks as a function of network construction algorithms
Source: PLoS One. 2017 Apr 20;12(4):e0175876. doi: 10.1371/journal.pone.0175876 (PMC5398561; doi:10.1371/journal.pone.0175876)
Supplement: S1 File — This file contains the sliding, trace-route and binning PERL algorithms for network construction, and are also available online at figshare.com. (https://figshare.com/s/4f926e28a36700fc20a5, doi: 10.6084/m9.figshare.3837717). (ZIP) [file pone.0175876.s005.zip › read_me.txt]

Mapping Healthcare Networks Read Me

This code had been tested on the 2013 and 2014 Outpatient Medicare Limited Data Set. 
It has been tested using Perl v5.18.2 and v5.22.1 

Perl modules needed to run these scrips:
Date::Calc 
Algorithm::Combinatorics
Please see can.org for information on installing modules and additional information on the modules listed above.

To run this code, the first step is to run “subsetter.pl”. This script creates a new version of the claims data only with the columns needed for these algorithms. It will improve access times to the data. The script asks the user the name of the claims file, the name for the results file, what column contains the beneficiary id, what column contains the start date, what column contains the organization npi, what column contains the attending npi and what column contains the operating npi. If the users enters anything in incorrectly, they are able to fix it. The result is a new csv file that only contains 5 columns: Patient id, Date, Organization NPI, Attending NPI, Operating NPI.

After the data had been trimmed, the next step is to sort the data by the provider type for which you would like to generate the data for. The options are organization to organization, attending provider to attending provider, or operating provider to operating provider. 

The next step is to run the network generation script. There are three types of networks: sliding, binning and traceroute. The scripts have command-line arguments to get the claims data file name/path, the type of network to generate (ORG, PRV, OPR) and the window size or time frame. The script call would look like this:
perl sliding_window.pl 2013_subsetted_lds_claims.csv ORG 30
The output of the file is:
npi1, npi1, unique patients, total visits
except for the binning window algorithm where total visits is not calculated:
npi1, npi1, unique patients
