# Supplementary material for: Properties of healthcare teaming networks as a function of network construction algorithms
Source: PLoS One. 2017 Apr 20;12(4):e0175876. doi: 10.1371/journal.pone.0175876 (PMC5398561; doi:10.1371/journal.pone.0175876)
Supplement: S2 File — This file contains the data used to construct all the censored networks. Censored network files are also available from figshare.com at (https://figshare.com/s/915649f63d8fe8b08c5e, doi: 10.6084/m9.figshare.3833943). (ZIP) [file pone.0175876.s006.zip]

Archive with 7 entries (7 files):
- Healthcare Teaming Networks_ReadME.txt
- visit_counts_binning_ORG_365.csv
- visit_counts_binning_PRV_365.csv
- visit_counts_sliding_ORG_365.csv
- visit_counts_sliding_PRV_365.csv
- visit_counts_traceroute_method_ORG_365.csv
- visit_counts_traceroute_method_PRV_365.csv
