# Supplementary material for: Properties of healthcare teaming networks as a function of network construction algorithms
Source: PLoS One. 2017 Apr 20;12(4):e0175876. doi: 10.1371/journal.pone.0175876 (PMC5398561; doi:10.1371/journal.pone.0175876)
Supplement: S2 File — This file contains the data used to construct all the censored networks. Censored network files are also available from figshare.com at (https://figshare.com/s/915649f63d8fe8b08c5e, doi: 10.6084/m9.figshare.3833943). (ZIP) [file pone.0175876.s006.zip › Healthcare Teaming Networks_ReadME.txt]

Healthcare teaming networks Zand et al. 2016


The edge construction algorithms for all the networks were constructed from the 2013 Medicare Outpatient LDS data set, with each vertex representing a provider or organization. 

For all three network types, we consider all the claims for each patient in the claims set, and the associated provider/organization.  Each claim records the time of the patient visit to one provider/organization.  Claims are grouped by patient, and then sorted in ascending temporal order.  

Each network describes the edges that would be constructed between the provider/organization vertices by each algorithm for that first iteration:  a single directed edge for the trace-route algorithm, a set of directed edges (e.g. a star graph) for the sliding algorithm, and a complete graph with each vertex connected to all other vertices for the binning method. 
