# Supplementary material for: Properties of healthcare teaming networks as a function of network construction algorithms
Source: PLoS One. 2017 Apr 20;12(4):e0175876. doi: 10.1371/journal.pone.0175876 (PMC5398561; doi:10.1371/journal.pone.0175876)
Supplement: S2 File — This file contains the data used to construct all the censored networks. Censored network files are also available from figshare.com at (https://figshare.com/s/915649f63d8fe8b08c5e, doi: 10.6084/m9.figshare.3833943). (ZIP) [file pone.0175876.s006.zip › visit_counts_binning_ORG_365.csv]

1003000514	1154415024	37
1003000514	1740239557	44
1003003765	1629118609	19
1003003765	1760542732	30
1003003765	1790739977	31
1003007063	1023175064	50
1003007063	1255421210	64
1003013764	1053350462	77
1003013764	1578568481	11
1003013764	1740314756	14
1003014952	1003807066	266
1003014952	1033100854	106
1003014952	1063403129	28
1003014952	1124248901	14
1003014952	1134327083	49
1003014952	1154656486	13
1003014952	1184654923	66
1003014952	1255595484	61
1003014952	1356332274	28
1003014952	1447494323	11
1003014952	1508968819	52
1003014952	1598962045	42
1003014952	1629059746	22
1003014952	1659362614	50
1003014952	1689772592	22
1003014952	1710918545	29
1003014952	1780673376	1238
1003014952	1801887401	16
1003014952	1831180439	264
1003014952	1851382675	85
1003014952	1871543215	47
1003014952	1891732418	72
1003014952	1942362561	12
1003014952	1962493791	156
1003016882	1013954437	135
1003016882	1023083060	236
1003016882	1043293608	11
1003016882	1225161524	17
1003016882	1396992970	16
1003016882	1447581871	16
1003016882	1619038247	34
1003016882	1619931466	20
1003016882	1689761942	203
1003016882	1770581894	46
1003016882	1821135963	29
1003016882	1932174968	27
1003020579	1568461572	45
1003024647	1194840421	27
1003024647	1861407637	38
1003024647	1962442012	56
1003027442	1164415816	66
1003027442	1184642894	30
1003027442	1285624825	140
1003027442	1336155738	26
1003027442	1528006103	33
1003027442	1609087030	64
1003027442	1699718437	28
1003027921	1245236652	38
1003034406	1154321545	11
1003034406	1275646150	65
1003034406	1790789147	28
1003037201	1164636759	88
1003037201	1194734798	16
1003037201	1437272697	25
1003037201	1841271459	23
1003037201	1871594127	186
1003038480	1013969112	51
1003038480	1235182874	15
1003038480	1649244187	37
1003049016	1508952235	16
1003050089	1154314789	16
1003050089	1447299649	15
1003051855	1447250253	14
1003052952	1306832654	25
1003052952	1538245634	47
1003052952	1700965696	13
1003061821	1740450121	18
1003067349	1184711475	74
1003067349	1386678431	11
1003067349	1598839045	27
1003067349	1912904814	235
1003067349	1932112125	12
1003067349	1932211596	11
1003067679	1053359729	11
1003067679	1104880004	12
1003067679	1104971365	132
1003067679	1144471715	347
1003067679	1184776916	99
1003067679	1194706655	13
1003067679	1205988219	50
1003067679	1225289895	190
1003067679	1255685822	1943
1003067679	1316994247	68
1003067679	1326002049	20
1003067679	1356528269	162
1003067679	1386608560	29
1003067679	1457500019	24
1003067679	1487651121	11
1003067679	1497752091	11
1003067679	1508899816	139
1003067679	1538345251	21
1003067679	1538413109	1044
1003067679	1679537575	81
1003067679	1679697155	89
1003067679	1699019711	53
1003067679	1750532321	283
1003067679	1780761866	12
1003067679	1780778423	20
1003067679	1912085135	11
1003067679	1912961822	128
1003067679	1992798409	221
1003069279	1326079534	157
1003069279	1336385442	38
1003069279	1407191984	13
1003069279	1467442418	14
1003069279	1477594299	11
1003069279	1902995525	118
1003069279	1912948845	11
1003069279	1982671491	32
1003070285	1164403861	56
1003070285	1801830500	33
1003079740	1437179231	28
1003085135	1093708679	28
1003085135	1235256884	34
1003085135	1891882833	15
1003088477	1144384082	18
1003088477	1194744805	12
1003088477	1821007881	43
1003091521	1215913470	20
1003091521	1689747552	28
1003093436	1013924372	19
1003093436	1033124961	20
1003093436	1043224355	29
1003093436	1073535027	20
1003093436	1104982917	63
1003093436	1174689665	43
1003093436	1194832477	22
1003093436	1245370717	25
1003093436	1326046467	16
1003093436	1346380870	31
1003093436	1356307656	13
1003093436	1366459570	13
1003093436	1417027558	60
1003093436	1427063270	32
1003093436	1467469023	22
1003093436	1477616571	16
1003093436	1487724712	30
1003093436	1538111653	20
1003093436	1548367873	27
1003093436	1639179328	15
1003093436	1679587679	11
1003093436	1801803903	23
1003093436	1932103413	27
1003093436	1952332801	11
1003093436	1952347205	21
1003093436	1952476988	52
1003096785	1154502979	13
1003096785	1225041809	18
1003096785	1578744900	20
1003096785	1619973542	164
1003096785	1760488357	120
1003096785	1841241841	12
1003098666	1255585303	21
1003098666	1275620585	12
1003098666	1366444507	49
1003098666	1881983039	27
1003098666	1922376136	28
1003098906	1407839921	48
1003098906	1659359446	17
1003100546	1245235944	11
1003100546	1689640500	25
1003106840	1306271655	18
1003106840	1467521146	31
1003110263	1083609150	12
1003110263	1699726695	25
1003111592	1124074273	13
1003111592	1194787218	43
1003113127	1194799023	12
1003113127	1346267879	13
1003113127	1356651038	13
1003113127	1497052518	19
1003113127	1508897059	18
1003113127	1609186097	13
1003113127	1619281698	53
1003113127	1629078712	109
1003113127	1659392819	33
1003113127	1669423380	15
1003113127	1689653487	11
1003113127	1710297494	27
1003113127	1730467838	63
1003113127	1760436216	316
1003113127	1881987675	64
1003113127	1932164795	20
1003113705	1518996040	75
1003113705	1891900635	65
1003119876	1023060472	48
1003119876	1306897335	53
1003119876	1366407603	50
1003124900	1609857432	28
1003124900	1639172869	17
1003125329	1992759419	32
1003129792	1023049236	45
1003129792	1063431286	56
1003129792	1134227606	30
1003129792	1174618953	20
1003129792	1205893450	58
1003129792	1255511937	17
1003129792	1326109141	11
1003129792	1346218294	25
1003129792	1386751824	14
1003129792	1427360981	19
1003129792	1437155967	18
1003129792	1477527497	39
1003129792	1528066990	11
1003129792	1548202641	64
1003129792	1548212418	26
1003129792	1568575967	32
1003129792	1578677811	51
1003129792	1598053472	23
1003129792	1619277050	12
1003129792	1639101751	25
1003129792	1669436507	20
1003129792	1699767491	13
1003129792	1700872967	38
1003129792	1720390289	33
1003129792	1730106162	60
1003129792	1730132515	32
1003129792	1790717650	100
1003129792	1821213752	13
1003129792	1841211703	24
1003129792	1851333686	24
1003129792	1851646087	14
1003129792	1881906337	183
1003129792	1922050897	17
1003129792	1952358392	27
1003129792	1952613416	639
1003129792	1972882231	15
1003129792	1992737761	54
1003129867	1013220805	464
1003129867	1063713659	64
1003129867	1073688354	16
1003129867	1124127683	28
1003129867	1164458717	37
1003129867	1174555478	11
1003129867	1215960901	57
1003129867	1225053119	38
1003129867	1326020447	17
1003129867	1447359997	59
1003129867	1467484972	24
1003129867	1508978677	638
1003129867	1710067376	48
1003129867	1710916945	14
1003129867	1760653638	13
1003129867	1902839673	148
1003130956	1003811290	39
1003130956	1073605879	25
1003130956	1104063718	19
1003130956	1144248451	13
1003130956	1154373843	12
1003130956	1174684922	16
1003130956	1205889458	12
1003130956	1265437297	45
1003130956	1356366314	20
1003130956	1376597997	11
1003130956	1457309247	393
1003130956	1639212228	34
1003130956	1760729370	24
1003132994	1659362630	11
1003134545	1013906221	17
1003134545	1033295449	29
1003134545	1083815872	30
1003134545	1225059355	20
1003134545	1659459865	45
1003134545	1740279959	160
1003134883	1013190982	17
1003134883	1144211301	267
1003134883	1154326379	24
1003134883	1154375178	17
1003134883	1366449282	52
1003134883	1417944224	36
1003134883	1447200233	550
1003134883	1538111828	31
1003134883	1629016340	31
1003134883	1881614071	29
1003134883	1942361308	253
1003136912	1386882231	34
1003136912	1619115383	77
1003136912	1679528889	19
1003136912	1720033947	13
1003136912	1821009242	40
1003139114	1053361642	41
1003139114	1427082957	30
1003139114	1558346007	40
1003145392	1437122009	79
1003145392	1487621116	52
1003145392	1497786412	25
1003145392	1710087713	17
1003145392	1750663068	25
1003145392	1922318666	14
1003152240	1467487637	31
1003152240	1629237151	25
1003152240	1972557379	36
1003152430	1083698849	15
1003152430	1194782409	12
1003152430	1639145204	12
1003152430	1669470712	14
1003152430	1902805716	73
1003157603	1265461180	79
1003157603	1538199617	12
1003157603	1730253360	33
1003157603	1962594622	30
1003159195	1376593442	23
1003159195	1497750921	17
1003159989	1174660120	11
1003159989	1215234182	33
1003159989	1285672204	14
1003159989	1295828051	34
1003159989	1487695888	26
1003159989	1811084718	42
1003162496	1154399749	15
1003162496	1235196510	15
1003162496	1427024942	31
1003165101	1154361475	160
1003165101	1174576698	12
1003165101	1174582050	12
1003165101	1184622847	42
1003165101	1205900370	50
1003165101	1295843787	11
1003165101	1548387418	36
1003165101	1730132234	246
1003165101	1740233782	36
1003165101	1740450121	13
1003165101	1750523593	11
1003165101	1780615880	18
1003165101	1821045592	14
1003165101	1891741468	23
1003165101	1982603874	41
1003165101	1982666111	132
1003166117	1033163092	21
1003166117	1134278435	630
1003166117	1154317527	140
1003166117	1205112539	20
1003166117	1205882669	145
1003166117	1215233986	16
1003166117	1235119181	48
1003166117	1245489186	18
1003166117	1255376729	38
1003166117	1275674533	16
1003166117	1285681841	13
1003166117	1306876065	290
1003166117	1306909734	204
1003166117	1396792032	90
1003166117	1447253521	24
1003166117	1518924752	11
1003166117	1548310782	12
1003166117	1649226952	15
1003166117	1679553994	28
1003166117	1710909585	197
1003166117	1770543399	28
1003166117	1790849644	50
1003166117	1841349792	11
1003166117	1952694994	53
1003170937	1114265030	19
1003170937	1235138405	73
1003170937	1235215427	34
1003170937	1427050376	66
1003174038	1407928500	35
1003174038	1568435477	19
1003174038	1811985971	15
1003174459	1043267701	20
1003174459	1184911877	36
1003174459	1629170808	14
1003174459	1629180500	29
1003174582	1760510937	14
1003180548	1104998624	259
1003180548	1144266024	35
1003180548	1285684829	523
1003180548	1376816975	450
1003180548	1386749893	17
1003180548	1518916048	37
1003180548	1699738088	132
1003180548	1952300477	19
1003185125	1265437644	12
1003185125	1295757326	134
1003185125	1497792527	80
1003185125	1568403111	58
1003185125	1811973100	147
1003185125	1821098286	105
1003185125	1992815195	13
1003185455	1235215658	31
1003185455	1265493001	12
1003185455	1295768232	55
1003185455	1750317764	18
1003185455	1780783795	11
1003190356	1003824061	77
1003190356	1073587655	30
1003190356	1194783506	27
1003190356	1427114990	21
1003190356	1508859661	13
1003190356	1598737827	42
1003190356	1770504557	17
1003190356	1932117173	11
1003192311	1568483931	18
1003192311	1629001748	18
1003192634	1104873710	34
1003194911	1003991845	176
1003194911	1013981554	13
1003194911	1073510277	61
1003194911	1073567277	37
1003194911	1114015971	30
1003194911	1134178999	1750
1003194911	1295771376	14
1003194911	1326002049	15
1003194911	1407002892	49
1003194911	1548318868	84
1003194911	1609824010	161
1003194911	1700809829	795
1003194911	1780608216	42
1003194911	1790897692	18
1003194911	1801887658	96
1003194911	1831112358	18
1003194911	1841405206	13
1003198342	1841233780	13
1003198342	1841277704	16
1003198383	1003833013	67
1003198383	1952328924	12
1003251505	1306871223	67
1003251505	1457346413	347
1003251505	1487649430	64
1003251505	1588659528	48
1003251505	1851333686	12
1003251505	1932411493	25
1003251505	1952366106	14
1003251505	1972587699	27
1003800830	1003864810	19
1003800830	1265577191	37
1003800830	1760415939	27
1003801093	1033210166	22
1003801093	1770568123	14
1003801341	1477559433	24
1003801341	1841271459	35
1003802505	1043218753	48
1003802505	1154346161	140
1003802505	1528009412	24
1003802505	1609861095	335
1003802596	1134220031	78
1003803180	1114924834	15
1003803180	1689714255	69
1003803271	1164464921	39
1003803271	1639209596	116
1003803297	1386689875	462
1003803297	1407843543	18
1003803297	1518954148	17
1003803297	1568419976	195
1003803297	1619140696	21
1003803495	1023092053	2221
1003803495	1033225875	112
1003803495	1053495234	13
1003803495	1063494698	44
1003803495	1124049960	15
1003803495	1144223702	28
1003803495	1215988530	43
1003803495	1255337473	17
1003803495	1265536718	16
1003803495	1275576704	31
1003803495	1275857328	14
1003803495	1306849708	24
1003803495	1306933619	169
1003803495	1316165129	22
1003803495	1508845637	33
1003803495	1518953397	52
1003803495	1528150273	11
1003803495	1528162799	78
1003803495	1538341367	17
1003803495	1568419976	36
1003803495	1578635280	16
1003803495	1629181516	25
1003803495	1659459428	13
1003803495	1720042203	29
1003803495	1730199647	212
1003803495	1730336843	36
1003803495	1760496376	12
1003803495	1770684672	24
1003803495	1831200583	135
1003803495	1922095918	589
1003803495	1972523348	14
1003803495	1972751279	14
1003803495	1992073191	47
1003803503	1699772541	34
1003803818	1770693954	31
1003804188	1487866315	86
1003804188	1558434357	33
1003804188	1811005150	38
1003804634	1487647590	36
1003804634	1861435042	31
1003804725	1023049236	130
1003804725	1114984671	14
1003804725	1134227606	14
1003804725	1134281280	11
1003804725	1174618953	13
1003804725	1205893450	30
1003804725	1316917941	14
1003804725	1346218294	96
1003804725	1427360981	21
1003804725	1487603585	62
1003804725	1518938174	31
1003804725	1538185475	13
1003804725	1548202641	917
1003804725	1548589047	17
1003804725	1558310052	12
1003804725	1558392563	17
1003804725	1578677811	47
1003804725	1639101751	82
1003804725	1689670259	32
1003804725	1699767491	34
1003804725	1720390289	26
1003804725	1730121633	17
1003804725	1730132515	79
1003804725	1740252592	11
1003804725	1780600825	18
1003804725	1790717650	79
1003804725	1821068818	15
1003804725	1841290467	24
1003804725	1952613416	11
1003804725	1972882231	16
1003804725	1982995197	193
1003804725	1992737761	32
1003805284	1346247350	37
1003807066	1033100854	198
1003807066	1063403129	71
1003807066	1124248901	18
1003807066	1134327083	67
1003807066	1144389941	21
1003807066	1154656486	24
1003807066	1184654923	176
1003807066	1184662652	11
1003807066	1255595484	59
1003807066	1346381415	12
1003807066	1356332274	125
1003807066	1356335384	16
1003807066	1437121886	15
1003807066	1447494323	11
1003807066	1467443382	88
1003807066	1508968819	239
1003807066	1568646735	22
1003807066	1588725196	16
1003807066	1598962045	153
1003807066	1629059746	50
1003807066	1649241720	11
1003807066	1659362614	209
1003807066	1689772592	40
1003807066	1710918545	48
1003807066	1780614685	16
1003807066	1780673376	2623
1003807066	1790846301	40
1003807066	1801887401	12
1003807066	1821089749	230
1003807066	1831180439	762
1003807066	1851382675	229
1003807066	1871543215	107
1003807066	1891732418	260
1003807066	1942362561	31
1003807066	1962493791	366
1003807280	1265517759	32
1003807280	1457448755	44
1003807280	1508941097	81
1003807421	1144266115	134
1003807942	1588698914	21
1003807942	1679508816	54
1003809203	1366545311	14
1003809203	1730128836	33
1003809369	1114025491	16
1003809369	1497702195	11
1003809369	1912014358	17
1003809526	1447317896	83
1003809922	1225032881	15
1003809922	1629132410	36
1003809922	1881643401	41
1003809948	1154346161	11
1003810524	1104192590	21
1003810524	1225022064	37
1003811290	1013231794	39
1003811290	1023080439	17
1003811290	1033240205	13
1003811290	1073546412	130
1003811290	1073605879	504
1003811290	1083668669	26
1003811290	1083842850	15
1003811290	1104143460	27
1003811290	1104865138	11
1003811290	1104970847	48
1003811290	1124192109	12
1003811290	1134172000	12
1003811290	1144211301	14
1003811290	1144248451	39
1003811290	1154373843	3102
1003811290	1154432458	2829
1003811290	1174500458	83
1003811290	1174684922	32
1003811290	1184737892	314
1003811290	1194763714	12
1003811290	1205889458	3779
1003811290	1215111406	23
1003811290	1225288517	18
1003811290	1235183328	54
1003811290	1245220300	1082
1003811290	1265437297	73
1003811290	1265481550	178
1003811290	1275530503	81
1003811290	1285699249	80
1003811290	1295789907	34
1003811290	1306907613	24
1003811290	1316030083	256
1003811290	1326043548	417
1003811290	1336399666	34
1003811290	1346249430	458
1003811290	1356366314	5144
1003811290	1356591671	18
1003811290	1366481632	103
1003811290	1366496937	28
1003811290	1376580936	28
1003811290	1376597997	16
1003811290	1386604726	205
1003811290	1386630192	17
1003811290	1396976700	29
1003811290	1407887003	77
1003811290	1427242031	66
1003811290	1437122926	58
1003811290	1437135902	100
1003811290	1457309247	477
1003811290	1457382483	50
1003811290	1467448498	69
1003811290	1467517649	28
1003811290	1477880003	23
1003811290	1487652947	21
1003811290	1487701157	12
1003811290	1487712923	50
1003811290	1528369212	33
1003811290	1538127352	11
1003811290	1538188495	24
1003811290	1538271341	15
1003811290	1548529696	15
1003811290	1558348185	44
1003811290	1568450252	21
1003811290	1568532513	13
1003811290	1568592681	42
1003811290	1568612885	14
1003811290	1578659942	21
1003811290	1588640692	16
1003811290	1588665566	20
1003811290	1588814826	24
1003811290	1588814883	49
1003811290	1598091373	37
1003811290	1609807122	23
1003811290	1609866912	27
1003811290	1639212228	59
1003811290	1639329972	12
1003811290	1639475429	15
1003811290	1649253212	23
1003811290	1649366022	12
1003811290	1659406668	21
1003811290	1659672491	39
1003811290	1679513030	77
1003811290	1689615064	45
1003811290	1689624900	24
1003811290	1689626608	118
1003811290	1699756221	94
1003811290	1700921616	37
1003811290	1710910492	25
1003811290	1720384514	23
1003811290	1740592476	13
1003811290	1760729370	33
1003811290	1770581209	19
1003811290	1780834028	18
1003811290	1790732212	21
1003811290	1811005150	33
1003811290	1811147572	24
1003811290	1811192115	15
1003811290	1821021254	147
1003811290	1821026816	21
1003811290	1821039975	11
1003811290	1821380197	40
1003811290	1841595667	20
1003811290	1851361778	18
1003811290	1871610378	13
1003811290	1871743997	14
1003811290	1881647204	14
1003811290	1891768842	34
1003811290	1891782470	12
1003811290	1891834420	13
1003811290	1902056229	12
1003811290	1902846389	24
1003811290	1912951963	15
1003811290	1942247846	12
1003811290	1942450325	17
1003811290	1952304164	45
1003811290	1952374654	91
1003811290	1952498149	13
1003811290	1952551269	24
1003811290	1962471946	261
1003811290	1962472860	29
1003811290	1972503910	13
1003811290	1972513828	20
1003811290	1982600714	37
1003811290	1982604021	17
1003811290	1982623161	35
1003811290	1992703540	69
1003811456	1336231091	19
1003811456	1467537886	19
1003811456	1700827896	23
1003811456	1831296052	126
1003811571	1295789352	66
1003811571	1376593442	48
1003811571	1841266194	12
1003812181	1689653305	55
1003812330	1770573222	56
1003812355	1083624647	95
1003812355	1104899442	16
1003812355	1205844982	87
1003813056	1407191984	114
1003813056	1467442418	179
1003813056	1700991700	11
1003813056	1841497153	13
1003813056	1902918881	12
1003813056	1912948845	19
1003813056	1982671491	176
1003813148	1548279714	114
1003813148	1811971302	11
1003813148	1962458521	31
1003813569	1255334173	13
1003813569	1407801640	15
1003813569	1457479552	15
1003813569	1861447179	28
1003814104	1053375576	49
1003814104	1114150992	87
1003814104	1144227901	221
1003814104	1194789818	26
1003814104	1205811304	19
1003814203	1124030424	57
1003814203	1205837218	210
1003814203	1215916911	53
1003814203	1346251543	49
1003814203	1427037225	43
1003814203	1427098169	11
1003814203	1437265311	47
1003814203	1467521146	14
1003814203	1558389189	53
1003814203	1689667750	21
1003814203	1699769901	16
1003814203	1700806130	73
1003814203	1871665380	16
1003814203	1922042704	57
1003814203	1952390122	28
1003814641	1033107743	43
1003814641	1043213283	11
1003814641	1053497388	92
1003814641	1205877172	14
1003814641	1255360517	15
1003814641	1316940745	23
1003814641	1346285657	22
1003814641	1487689402	28
1003814641	1487760906	12
1003814641	1508815333	84
1003814641	1518998699	17
1003814641	1568548782	53
1003814641	1578554630	129
1003814641	1598713745	833
1003814641	1629087580	16
1003814641	1891753034	198
1003814641	1972604460	15
1003814948	1578778726	17
1003814948	1912966557	33
1003814948	1992910152	11
1003814971	1023055191	189
1003814971	1023074028	112
1003814971	1033179957	35
1003814971	1033282215	16
1003814971	1043262488	13
1003814971	1053382655	122
1003814971	1063439065	110
1003814971	1063468072	551
1003814971	1073606901	29
1003814971	1093994758	25
1003814971	1114996865	15
1003814971	1124073879	181
1003814971	1124136593	157
1003814971	1134164924	115
1003814971	1144298597	25
1003814971	1154317527	21
1003814971	1154435824	90
1003814971	1154551703	14
1003814971	1174582050	32
1003814971	1184754772	11
1003814971	1184993727	33
1003814971	1194734913	95
1003814971	1225006679	25
1003814971	1265718969	110
1003814971	1275796856	16
1003814971	1285882662	12
1003814971	1316988025	31
1003814971	1386694487	104
1003814971	1386756138	17
1003814971	1396794426	87
1003814971	1396796611	26
1003814971	1407968266	15
1003814971	1447303227	332
1003814971	1457392904	148
1003814971	1477665222	24
1003814971	1487699203	246
1003814971	1487988499	20
1003814971	1497792527	15
1003814971	1558364802	3031
1003814971	1568574317	38
1003814971	1598719577	18
1003814971	1609811538	55
1003814971	1609988435	20
1003814971	1629287719	17
1003814971	1639116726	42
1003814971	1649226952	16
1003814971	1659313906	11
1003814971	1659510931	52
1003814971	1679532303	143
1003814971	1679559983	48
1003814971	1700977105	13
1003814971	1700979465	148
1003814971	1730158544	142
1003814971	1750393682	132
1003814971	1770543399	16
1003814971	1770581654	36
1003814971	1770715351	15
1003814971	1811288038	28
1003814971	1811973100	64
1003814971	1841298999	12
1003814971	1841394418	13
1003814971	1891770368	16
1003814971	1902916489	17
1003814971	1912918277	12
1003814971	1922032424	63
1003814971	1932211778	27
1003814971	1952390643	2095
1003814971	1952427874	200
1003814971	1972557064	23
1003814971	1972664530	30
1003814971	1982716742	19
1003814971	1982843314	28
1003814971	1992817746	16
1003815127	1639124142	53
1003815275	1851386692	23
1003815564	1538131214	17
1003815564	1831151455	47
1003815796	1225077035	32
1003816026	1104982743	20
1003816026	1508964883	15
1003817248	1235102690	50
1003817321	1528031226	93
1003817321	1588656946	18
1003817388	1508964123	22
1003817388	1558442269	15
1003818006	1023003969	95
1003818006	1083693584	60
1003818006	1154324507	45
1003818006	1255621587	149
1003818006	1316946809	37
1003818006	1487644035	21
1003818006	1558427187	13
1003818006	1568460772	233
1003818006	1598713281	18
1003818006	1629059761	56
1003818006	1740570076	200
1003818006	1770693954	72
1003818006	1801186150	187
1003818006	1821017880	330
1003818006	1861480303	54
1003818063	1487649430	24
1003818063	1578581443	28
1003818063	1588659528	12
1003818428	1356320659	12
1003818428	1376544320	14
1003818428	1376611103	60
1003818444	1144237272	54
1003819228	1154419737	19
1003819376	1134179377	20
1003819376	1235120676	17
1003819376	1235206087	207
1003819376	1285849026	271
1003819376	1336367515	464
1003819376	1356339543	21
1003819376	1376655217	13
1003819376	1518996040	55
1003819376	1669569109	31
1003819376	1689772592	26
1003819376	1699836981	15
1003819376	1871543215	14
1003819376	1871768200	14
1003819376	1891900635	339
1003819491	1538112230	32
1003819590	1043394745	16
1003819590	1083979025	47
1003819590	1285717298	51
1003819590	1639209596	84
1003819665	1144282583	261
1003819665	1174660120	109
1003819665	1184712085	15
1003819665	1245274901	24
1003819665	1285672204	44
1003819665	1487741427	39
1003819665	1578597993	106
1003819665	1588606305	12
1003819665	1669565180	53
1003819665	1720175623	19
1003819665	1790700904	42
1003819665	1811084718	29
1003819665	1962480772	50
1003820127	1053342816	13
1003820127	1720018971	40
1003820127	1902839673	24
1003820838	1023092053	456
1003820838	1053495234	14
1003820838	1144223702	479
1003820838	1164631552	15
1003820838	1205857372	285
1003820838	1215988530	34
1003820838	1265536718	1580
1003820838	1275535999	11
1003820838	1275576704	65
1003820838	1346242054	18
1003820838	1386673952	37
1003820838	1386680593	121
1003820838	1467519769	36
1003820838	1508819566	623
1003820838	1528150273	17
1003820838	1558543371	90
1003820838	1619196409	15
1003820838	1659358281	20
1003820838	1669739454	41
1003820838	1679526644	102
1003820838	1801805510	19
1003820838	1811944523	25
1003820838	1861489437	94
1003820861	1144396300	42
1003820861	1225087190	82
1003820861	1255334173	170
1003820861	1265740195	21
1003820861	1316000706	100
1003820861	1407801640	74
1003820861	1427007384	170
1003820861	1457479552	53
1003820861	1548242829	22
1003820861	1609822881	38
1003820861	1629056890	65
1003820861	1639123284	23
1003820861	1669584983	11
1003820861	1861447179	221
1003820861	1871656082	175
1003820861	1942488044	38
1003821703	1043240682	92
1003821703	1063780567	11
1003821703	1417913419	14
1003821703	1477549756	34
1003821703	1497770424	82
1003821703	1497790042	24
1003821703	1558653212	12
1003821703	1568406536	22
1003821703	1609123017	12
1003821703	1609804822	772
1003821703	1710943881	34
1003821703	1780684431	70
1003821703	1962784835	17
1003821703	1992760342	103
1003821729	1023060472	84
1003821729	1114972353	13
1003821729	1144266024	54
1003821729	1164475711	35
1003821729	1174706576	76
1003821729	1194940205	26
1003821729	1205844495	67
1003821729	1235315425	20
1003821729	1245259878	194
1003821729	1306897335	668
1003821729	1306898960	17
1003821729	1346245271	77
1003821729	1366407603	1465
1003821729	1376594366	227
1003821729	1477556546	63
1003821729	1528097391	15
1003821729	1538110556	79
1003821729	1568664613	20
1003821729	1619007887	35
1003821729	1619920949	15
1003821729	1629110192	24
1003821729	1639172810	159
1003821729	1679525919	11
1003821729	1689696148	12
1003821729	1770679201	80
1003821729	1902878994	11
1003821729	1942315791	14
1003821729	1972524015	29
1003822453	1043262959	13
1003822453	1053452136	33
1003822453	1114917564	67
1003822453	1205863255	82
1003822453	1285685743	22
1003822453	1558324665	16
1003822453	1669594867	16
1003822453	1750384079	203
1003822453	1851509392	17
1003822453	1871543215	17
1003822453	1902856131	16
1003822453	1932197258	17
1003823626	1386643294	43
1003823626	1588659528	16
1003824061	1023065489	76
1003824061	1073587655	130
1003824061	1073799367	161
1003824061	1083775860	81
1003824061	1104804699	26
1003824061	1144301144	33
1003824061	1184658387	28
1003824061	1194783506	1517
1003824061	1194838821	552
1003824061	1205064532	102
1003824061	1225131501	66
1003824061	1245379015	30
1003824061	1245545391	288
1003824061	1285664177	16
1003824061	1295034809	77
1003824061	1295743169	21
1003824061	1306037411	145
1003824061	1316223944	197
1003824061	1336235936	17
1003824061	1346251543	207
1003824061	1356689905	30
1003824061	1366438731	23
1003824061	1366713034	94
1003824061	1376536953	109
1003824061	1407886385	154
1003824061	1427098169	330
1003824061	1427114990	2687
1003824061	1457392789	80
1003824061	1467412726	164
1003824061	1467424788	145
1003824061	1467539031	188
1003824061	1467557488	49
1003824061	1477648178	515
1003824061	1477657609	26
1003824061	1487663506	649
1003824061	1508859661	1023
1003824061	1548227390	16
1003824061	1548266737	22
1003824061	1548546138	30
1003824061	1568481984	179
1003824061	1568513646	174
1003824061	1568692788	213
1003824061	1578560462	95
1003824061	1578674404	112
1003824061	1588796908	43
1003824061	1588990303	18
1003824061	1598718355	26
1003824061	1598737827	358
1003824061	1598797094	120
1003824061	1598835308	18
1003824061	1629013172	30
1003824061	1629286976	217
1003824061	1639177561	19
1003824061	1639186760	1573
1003824061	1639378474	12
1003824061	1649299827	811
1003824061	1649357229	42
1003824061	1669575908	33
1003824061	1699769901	12
1003824061	1700831724	100
1003824061	1720163025	511
1003824061	1720349970	321
1003824061	1750563722	92
1003824061	1770504557	20
1003824061	1770557431	11
1003824061	1801817416	34
1003824061	1801981089	21
1003824061	1811006661	148
1003824061	1821179789	41
1003824061	1831107895	231
1003824061	1851496152	91
1003824061	1861447526	14
1003824061	1891766051	13
1003824061	1912109919	18
1003824061	1932117173	1688
1003824061	1962572396	35
1003824061	1972549053	38
1003824061	1982699328	39
1003824061	1992875249	14
1003824772	1134186315	30
1003824772	1275539587	11
1003824772	1497798847	120
1003824772	1689857385	15
1003824772	1891799227	16
1003825738	1417051517	22
1003825738	1881740629	18
1003825761	1720004450	215
1003825761	1750392304	180
1003825761	1760492714	35
1003826090	1104857119	32
1003826090	1225033020	17
1003826090	1407801673	23
1003826090	1679660617	14
1003826090	1710071097	11
1003826090	1720019995	18
1003827304	1073605879	416
1003827304	1255645644	16
1003827304	1366496937	51
1003827304	1386792976	14
1003827304	1821026816	22
1003827304	1851361778	131
1003827304	1962472860	193
1003828328	1053359729	35
1003828328	1093822124	197
1003828328	1144471715	23
1003828328	1154433050	12
1003828328	1164580700	107
1003828328	1184844185	14
1003828328	1215956941	63
1003828328	1255387403	994
1003828328	1275870214	19
1003828328	1295071520	53
1003828328	1306005715	24
1003828328	1306183314	568
1003828328	1306869722	17
1003828328	1306883228	200
1003828328	1326002049	297
1003828328	1356305395	74
1003828328	1356367122	22
1003828328	1356528269	15
1003828328	1366578064	726
1003828328	1558398230	181
1003828328	1578568853	31
1003828328	1629237482	11
1003828328	1669484846	78
1003828328	1730426552	169
1003828328	1801851258	16
1003828328	1821340092	19
1003828328	1841638103	62
1003828328	1891032611	53
1003828328	1992042709	1432
1003829359	1376540138	19
1003829359	1437119310	69
1003829359	1902878341	53
1003831132	1003864810	46
1003831132	1003937475	46
1003831132	1093768962	35
1003831132	1114920048	11
1003831132	1114929064	48
1003831132	1124025176	150
1003831132	1124272547	155
1003831132	1164539730	14
1003831132	1184670549	124
1003831132	1215900154	27
1003831132	1225087190	59
1003831132	1225156888	1752
1003831132	1235453309	13
1003831132	1245294826	17
1003831132	1255334173	1161
1003831132	1265435960	219
1003831132	1265577191	15
1003831132	1316121601	40
1003831132	1356391247	11
1003831132	1376521575	14
1003831132	1407801640	28
1003831132	1427007384	45
1003831132	1427142314	26
1003831132	1457479552	34
1003831132	1497859649	40
1003831132	1508956509	22
1003831132	1558329185	35
1003831132	1568487411	12
1003831132	1609173590	31
1003831132	1609817220	96
1003831132	1609823723	93
1003831132	1619061066	63
1003831132	1629056890	23
1003831132	1639120694	211
1003831132	1639123284	1086
1003831132	1649246828	24
1003831132	1699728550	33
1003831132	1720085137	14
1003831132	1730219924	11
1003831132	1740270735	69
1003831132	1740291491	13
1003831132	1750482022	12
1003831132	1770531600	18
1003831132	1811984388	43
1003831132	1851445241	13
1003831132	1861447179	709
1003831132	1861557753	96
1003831132	1861635971	12
1003831132	1871656082	79
1003831132	1922043744	53
1003831132	1922179597	52
1003831132	1932213600	23
1003831132	1952647737	15
1003831132	1972628006	40
1003831132	1982611281	22
1003831132	1992856819	29
1003831587	1255684460	22
1003832148	1265577191	17
1003832148	1770531600	63
1003833013	1043328198	29
1003833013	1093810327	40
1003833013	1124074273	29
1003833013	1124137054	30
1003833013	1164526786	162
1003833013	1174582050	55
1003833013	1194787218	12
1003833013	1245292630	18
1003833013	1265459242	651
1003833013	1265568638	324
1003833013	1326349986	1686
1003833013	1376662296	104
1003833013	1376844936	568
1003833013	1447232368	14
1003833013	1467448522	13
1003833013	1477516466	892
1003833013	1497726343	221
1003833013	1578780870	247
1003833013	1598744856	18
1003833013	1629021845	100
1003833013	1629089966	39
1003833013	1649223645	42
1003833013	1669603361	26
1003833013	1679528889	140
1003833013	1699076257	128
1003833013	1699731257	65
1003833013	1699798512	49
1003833013	1699887570	29
1003833013	1699947408	127
1003833013	1700968427	29
1003833013	1720033947	384
1003833013	1730480393	406
1003833013	1750392916	151
1003833013	1780823021	17
1003833013	1790782704	15
1003833013	1821011248	11
1003833013	1821233941	40
1003833013	1821399767	349
1003833013	1831471291	130
1003833013	1841562709	24
1003833013	1871512228	184
1003833013	1952328924	1516
1003833013	1982921151	24
1003834508	1003847047	31
1003834508	1003878539	25
1003834508	1013961838	651
1003834508	1023049236	15
1003834508	1023092053	33
1003834508	1033270699	16
1003834508	1043453020	134
1003834508	1053321919	26
1003834508	1053495234	15
1003834508	1093852931	191
1003834508	1114984671	15
1003834508	1144273889	13
1003834508	1144274879	22
1003834508	1154399749	28
1003834508	1154475200	83
1003834508	1164560124	108
1003834508	1174579155	68
1003834508	1184709057	35
1003834508	1194713461	13
1003834508	1205989118	39
1003834508	1215925581	11
1003834508	1215988530	20
1003834508	1225083207	13
1003834508	1225189525	42
1003834508	1235196510	112
1003834508	1245226190	108
1003834508	1245294826	11
1003834508	1255376000	32
1003834508	1255477360	53
1003834508	1255479218	329
1003834508	1265419907	18
1003834508	1265515001	462
1003834508	1275671232	431
1003834508	1306938071	49
1003834508	1326390501	55
1003834508	1336221019	12
1003834508	1336287457	621
1003834508	1346285152	80
1003834508	1346285657	20
1003834508	1346354677	18
1003834508	1356336069	12
1003834508	1356489314	647
1003834508	1376529743	31
1003834508	1376733857	131
1003834508	1386715480	27
1003834508	1396790622	29
1003834508	1407922735	11
1003834508	1407994510	295
1003834508	1437180239	147
1003834508	1447493358	328
1003834508	1457499576	264
1003834508	1467642942	20
1003834508	1497860019	340
1003834508	1508845637	11
1003834508	1548265739	817
1003834508	1558392563	16
1003834508	1568416311	12
1003834508	1568419976	13
1003834508	1578506762	3349
1003834508	1578554630	12
1003834508	1588656946	11
1003834508	1588665251	32
1003834508	1588695514	206
1003834508	1639150477	11
1003834508	1649246828	14
1003834508	1669423380	14
1003834508	1679525919	26
1003834508	1689641102	69
1003834508	1689653305	21
1003834508	1699874248	740
1003834508	1740276518	82
1003834508	1740337526	11
1003834508	1740559483	36
1003834508	1750464830	37
1003834508	1760436216	20
1003834508	1760451900	37
1003834508	1760479380	72
1003834508	1770570806	48
1003834508	1770782583	12
1003834508	1780600577	12
1003834508	1780653618	444
1003834508	1780658443	16
1003834508	1790717650	14
1003834508	1811954191	11
1003834508	1821019571	36
1003834508	1821020827	50
1003834508	1841237930	337
1003834508	1851325286	51
1003834508	1851331201	20
1003834508	1871606764	18
1003834508	1881626075	16
1003834508	1881632818	37
1003834508	1891782470	48
1003834508	1902059173	15
1003834508	1912081142	572
1003834508	1912114547	1749
1003834508	1922090554	12
1003834508	1932100229	37
1003834508	1932332624	836
1003834508	1952307852	15
1003834508	1992759419	60
1003834508	1992812580	12
1003834979	1073597126	31
1003834979	1083659734	871
1003834979	1154317527	41
1003834979	1215233986	38
1003834979	1275621211	64
1003834979	1275674533	34
1003834979	1275873572	15
1003834979	1306876065	25
1003834979	1396792032	13
1003834979	1518924752	81
1003834979	1528295532	137
1003834979	1538187414	12
1003834979	1649226952	179
1003834979	1679875645	11
1003834979	1710909585	49
1003834979	1770543399	175
1003834979	1841325545	21
1003834979	1851643928	13
1003835026	1558391771	28
1003835026	1699721589	289
1003835026	1720078041	490
1003835026	1922032424	30
1003837618	1104887199	12
1003837618	1154384899	15
1003837618	1174512792	23
1003837618	1194766543	18
1003837618	1750454344	45
1003838194	1467884643	41
1003838194	1497759260	80
1003838194	1770502981	69
1003839333	1124074273	40
1003839333	1194787218	54
1003839903	1255376000	37
1003839903	1306938071	26
1003842212	1407191984	86
1003842212	1467442418	90
1003842212	1700991700	15
1003842212	1841497153	12
1003842212	1912948845	26
1003842212	1982671491	129
1003842501	1437150984	33
1003842501	1447457775	34
1003842501	1518911338	32
1003842501	1538244918	26
1003842501	1679679146	17
1003842501	1811213994	208
1003842642	1548387418	14
1003842642	1821045592	13
1003842642	1891789772	54
1003842873	1205811221	50
1003842873	1629027578	121
1003844788	1033214416	23
1003845652	1114928108	17
1003845652	1154314789	13
1003845652	1174570386	55
1003845652	1336231232	12
1003845652	1447299649	12
1003845652	1578596904	177
1003845652	1740233204	28
1003845652	1881697043	11
1003845652	1942309166	17
1003846098	1104982743	16
1003846098	1366414534	20
1003846098	1508964883	31
1003846098	1538395975	12
1003846205	1275539587	46
1003846205	1952307027	14
1003847047	1013961838	831
1003847047	1053321919	12
1003847047	1144273889	35
1003847047	1154399749	40
1003847047	1235196510	64
1003847047	1265419907	19
1003847047	1265430003	43
1003847047	1326390501	60
1003847047	1346354677	12
1003847047	1376529743	29
1003847047	1386715480	30
1003847047	1437135811	23
1003847047	1568473015	20
1003847047	1588695514	587
1003847047	1659557866	21
1003847047	1699740373	24
1003847047	1699874248	20
1003847047	1770570806	101
1003847047	1780653618	65
1003847047	1881632818	32
1003847047	1881661288	22
1003847047	1891741849	39
1003847047	1982758850	18
1003847047	1992759419	192
1003847211	1154346161	11
1003847211	1669403846	40
1003847211	1740359348	40
1003848060	1104801547	70
1003848060	1265546048	12
1003848060	1275730160	30
1003849209	1437363033	89
1003849209	1447212592	37
1003849209	1598708513	22
1003849480	1487694857	12
1003849480	1710918545	109
1003849480	1811946734	12
1003849506	1043526023	41
1003849506	1548296106	20
1003849506	1629009964	12
1003849654	1134117575	27
1003849654	1669556072	28
1003851171	1023003969	17
1003851171	1033306931	38
1003851171	1053497214	57
1003851171	1114950524	19
1003851171	1245228725	31
1003851171	1316946809	14
1003851171	1396712618	24
1003851171	1437196490	30
1003851171	1538195912	27
1003851171	1568401016	233
1003851171	1568460772	62
1003851171	1598751240	12
1003851171	1619064193	19
1003851171	1649223439	17
1003851171	1679565287	23
1003851171	1699869875	600
1003851171	1780781054	43
1003851171	1801840517	24
1003851171	1821017880	276
1003851171	1942253547	26
1003851171	1962699868	35
1003851312	1083693519	25
1003851312	1740233899	34
1003851882	1689679581	29
1003851940	1962472860	14
1003852666	1265468946	11
1003852666	1528041811	21
1003853557	1225195340	21
1003853979	1356389878	37
1003853979	1710918545	11
1003853979	1972541498	24
1003854720	1043292899	15
1003854720	1396739165	23
1003854720	1609860659	41
1003854944	1336231091	50
1003854944	1700827896	37
1003855032	1073517058	60
1003855032	1215913470	18
1003855032	1316013402	12
1003855032	1346249968	33
1003855032	1447221742	17
1003855032	1629053509	181
1003855032	1821087164	16
1003855032	1972517365	27
1003855032	1972878361	32
1003856840	1972535318	12
1003857905	1104875103	43
1003857905	1467491027	11
1003857905	1801853346	12
1003858390	1174689665	14
1003858390	1194832477	32
1003858390	1679587679	12
1003858390	1700887411	12
1003858390	1801992631	12
1003858390	1932103413	18
1003858390	1952476988	71
1003858408	1023049236	147
1003858408	1023092053	235
1003858408	1033118104	2884
1003858408	1033421664	16
1003858408	1053495234	172
1003858408	1073560827	65
1003858408	1083623797	21
1003858408	1093787384	17
1003858408	1124324900	12
1003858408	1174570683	25
1003858408	1194790055	11
1003858408	1215988530	199
1003858408	1245294826	11
1003858408	1306938071	11
1003858408	1316917941	32
1003858408	1346218294	19
1003858408	1346354677	13
1003858408	1366476079	926
1003858408	1376528398	600
1003858408	1376529743	17
1003858408	1376590976	16
1003858408	1427067131	72
1003858408	1427308717	17
1003858408	1437158433	223
1003858408	1508829045	246
1003858408	1518913607	640
1003858408	1528150273	123
1003858408	1548202641	39
1003858408	1548344930	391
1003858408	1558392563	367
1003858408	1568412237	32
1003858408	1578854287	396
1003858408	1598700940	24
1003858408	1609186097	12
1003858408	1629078712	30
1003858408	1639101751	55
1003858408	1639339948	21
1003858408	1659300200	295
1003858408	1659392819	81
1003858408	1699767491	11
1003858408	1700864709	85
1003858408	1720085137	13
1003858408	1730121633	40
1003858408	1730132515	27
1003858408	1750381281	11
1003858408	1760427157	12
1003858408	1760436216	88
1003858408	1790717650	82
1003858408	1790740777	20
1003858408	1811909617	22
1003858408	1811985013	53
1003858408	1841227295	54
1003858408	1841290467	18
1003858408	1851333686	28
1003858408	1861587453	31
1003858408	1881987675	49
1003858408	1891741930	13
1003858408	1902996028	95
1003858408	1952341323	147
1003858408	1952470411	11
1003858408	1992779482	43
1003858713	1740291491	32
1003859620	1083708226	45
1003859620	1164486726	169
1003859620	1447293063	74
1003859620	1720029333	58
1003859620	1821031436	11
1003860412	1255507737	12
1003860412	1427030774	63
1003860412	1558537282	67
1003860412	1922020908	39
1003861089	1205845567	57
1003861436	1548333214	26
1003861436	1629035936	16
1003861642	1235169822	76
1003861642	1558365890	34
1003861642	1578527172	11
1003861899	1285725143	27
1003861899	1528037215	73
1003862053	1003893637	26
1003862053	1013238179	27
1003862053	1023049236	14
1003862053	1023090453	13
1003862053	1033257670	53
1003862053	1053364703	42
1003862053	1063605640	11
1003862053	1083692594	19
1003862053	1083983860	31
1003862053	1104849066	20
1003862053	1104870245	13
1003862053	1114964244	109
1003862053	1114984671	16
1003862053	1154399749	23
1003862053	1164476867	13
1003862053	1184670549	13
1003862053	1215963335	17
1003862053	1225039605	28
1003862053	1235153982	11
1003862053	1235196510	41
1003862053	1245294826	4041
1003862053	1255376000	62
1003862053	1275511651	25
1003862053	1285681478	18
1003862053	1306891098	18
1003862053	1306938071	13
1003862053	1346377892	55
1003862053	1356367700	16
1003862053	1396046637	13
1003862053	1417901406	33
1003862053	1427364892	13
1003862053	1437261278	15
1003862053	1447251947	36
1003862053	1528015047	23
1003862053	1528052321	14
1003862053	1528387842	49
1003862053	1558302570	15
1003862053	1558392563	12
1003862053	1568511624	38
1003862053	1578594107	11
1003862053	1639122864	68
1003862053	1679525919	22
1003862053	1699874248	14
1003862053	1730179714	330
1003862053	1760427157	378
1003862053	1760472799	182
1003862053	1770584211	25
1003862053	1780653618	127
1003862053	1780688739	17
1003862053	1790717650	11
1003862053	1851624969	35
1003862053	1881632818	14
1003862053	1902897754	25
1003862053	1962574541	31
1003862053	1992023865	11
1003862053	1992818363	15
1003862343	1033154026	64
1003862343	1235239211	232
1003862343	1306874326	19
1003862343	1396714663	90
1003862343	1417992330	14
1003862343	1467492421	13
1003862343	1508835828	50
1003862343	1548212988	32
1003862343	1558315010	40
1003862343	1568562551	589
1003862343	1780633289	63
1003862343	1811988009	14
1003862343	1851549273	21
1003862343	1942242284	20
1003862343	1982728036	20
1003862525	1770586794	12
1003862525	1932154705	137
1003862616	1326087966	30
1003862616	1962489211	24
1003863622	1144378209	19
1003863622	1184915092	76
1003863622	1235157967	198
1003863622	1316096894	22
1003863622	1336333954	22
1003863622	1356390264	11
1003863622	1417901091	16
1003863622	1477522019	32
1003863622	1487694857	13
1003863622	1659361392	13
1003863622	1689605206	41
1003863622	1710918545	89
1003863622	1720088354	811
1003863622	1801829296	64
1003863622	1811946734	13
1003863622	1831115070	56
1003863622	1871606269	83
1003863648	1326040684	77
1003863648	1649284613	28
1003864810	1003878539	17
1003864810	1003918210	996
1003864810	1003944109	134
1003864810	1013017839	33
1003864810	1013071653	128
1003864810	1013158989	16
1003864810	1013981554	82
1003864810	1023006566	20
1003864810	1023123866	12
1003864810	1033116876	456
1003864810	1033210166	256
1003864810	1033214416	314
1003864810	1033280094	20
1003864810	1043260482	1284
1003864810	1043581044	286
1003864810	1053317362	17
1003864810	1053348532	41
1003864810	1053391359	27
1003864810	1063443455	80
1003864810	1073550133	143
1003864810	1073628822	13
1003864810	1083660658	594
1003864810	1083692594	16
1003864810	1093743874	23
1003864810	1093768962	100
1003864810	1093791170	11
1003864810	1104870187	13
1003864810	1104887199	11
1003864810	1114964244	19
1003864810	1124021308	26
1003864810	1124025176	1549
1003864810	1124272547	1160
1003864810	1124388624	14
1003864810	1134183171	28
1003864810	1134186315	12
1003864810	1134220031	31
1003864810	1134489917	14
1003864810	1144266024	155
1003864810	1144277971	50
1003864810	1154317964	11
1003864810	1154326130	63
1003864810	1154380137	24
1003864810	1154384899	16
1003864810	1154392231	37
1003864810	1154415024	11
1003864810	1154646776	36
1003864810	1164464491	114
1003864810	1164474755	750
1003864810	1164485363	21
1003864810	1164530465	623
1003864810	1164539730	1569
1003864810	1174525422	12
1003864810	1174569438	12
1003864810	1174582050	18
1003864810	1184626434	12
1003864810	1184644023	25
1003864810	1184670549	3479
1003864810	1184670663	29
1003864810	1184705931	117
1003864810	1194723999	115
1003864810	1194758284	16
1003864810	1194790055	17
1003864810	1194794917	32
1003864810	1205816832	16
1003864810	1205818481	49
1003864810	1205879095	853
1003864810	1205923539	1313
1003864810	1215003348	42
1003864810	1215151154	321
1003864810	1225156888	33
1003864810	1235109778	25
1003864810	1235211301	12
1003864810	1235225236	22
1003864810	1235234535	13
1003864810	1235453309	22
1003864810	1245226190	13
1003864810	1245227479	686
1003864810	1245294826	104
1003864810	1255317590	52
1003864810	1255334173	32
1003864810	1265454391	1005
1003864810	1265465439	1943
1003864810	1265539498	14
1003864810	1265577191	1998
1003864810	1275539587	12
1003864810	1275733610	13
1003864810	1285731547	13
1003864810	1295710580	735
1003864810	1295721090	11
1003864810	1295732725	115
1003864810	1295772093	12
1003864810	1295840031	15
1003864810	1295882561	943
1003864810	1306800602	16
1003864810	1306898960	88
1003864810	1306921911	114
1003864810	1306928213	11
1003864810	1306938071	30
1003864810	1316088651	53
1003864810	1316992134	41
1003864810	1326041229	204
1003864810	1336119478	144
1003864810	1336193861	15
1003864810	1336205798	117
1003864810	1346204385	11
1003864810	1346275856	11
1003864810	1356391247	16
1003864810	1366407603	11
1003864810	1366480873	14
1003864810	1376521575	2757
1003864810	1376529743	35
1003864810	1376544320	44
1003864810	1376644385	1436
1003864810	1386608859	22
1003864810	1386641207	13
1003864810	1386697688	15
1003864810	1386749893	90
1003864810	1396731428	11
1003864810	1396790069	333
1003864810	1407801673	11
1003864810	1407808090	33
1003864810	1407859655	6744
1003864810	1407889652	1594
1003864810	1417152745	12
1003864810	1417947490	18
1003864810	1427000884	284
1003864810	1427001445	28
1003864810	1427043546	48
1003864810	1427069632	3128
1003864810	1427493246	79
1003864810	1437323367	72
1003864810	1447228788	26
1003864810	1447255849	11
1003864810	1447280284	30
1003864810	1447368071	1109
1003864810	1447390984	11
1003864810	1447393152	15
1003864810	1467449280	23
1003864810	1467504555	331
1003864810	1467560128	176
1003864810	1467581462	19
1003864810	1487607784	19
1003864810	1487641064	11
1003864810	1487664561	23
1003864810	1487715645	2553
1003864810	1487760906	78
1003864810	1487797312	144
1003864810	1497723464	90
1003864810	1497750699	18
1003864810	1497807572	18
1003864810	1497859649	7836
1003864810	1508074667	27
1003864810	1508088030	11
1003864810	1508826983	103
1003864810	1508956509	1364
1003864810	1508979683	21
1003864810	1518960814	12
1003864810	1528003126	20
1003864810	1538208210	215
1003864810	1538294483	11
1003864810	1538342456	13
1003864810	1548306343	2099
1003864810	1548357973	491
1003864810	1548375082	857
1003864810	1548393127	20
1003864810	1558302570	77
1003864810	1558367656	59
1003864810	1558391706	388
1003864810	1558391771	15
1003864810	1558463745	245
1003864810	1558476309	52
1003864810	1558479212	92
1003864810	1568407310	81
1003864810	1568472819	17
1003864810	1568553519	2010
1003864810	1578670543	1861
1003864810	1588602031	123
1003864810	1588612832	243
1003864810	1588638795	16
1003864810	1588713440	261
1003864810	1588771919	180
1003864810	1588779326	11
1003864810	1588823553	12
1003864810	1598742207	93
1003864810	1598756686	606
1003864810	1598768780	984
1003864810	1598845828	1578
1003864810	1609803113	31
1003864810	1609817220	977
1003864810	1609835610	11
1003864810	1609873124	103
1003864810	1619163854	41
1003864810	1619916806	153
1003864810	1619975331	63
1003864810	1629003470	15
1003864810	1629020086	38
1003864810	1629026364	2878
1003864810	1629118609	105
1003864810	1629155460	12
1003864810	1639120694	676
1003864810	1639123284	16
1003864810	1639124134	13
1003864810	1639197395	34
1003864810	1649246828	162
1003864810	1649267980	300
1003864810	1649299827	24
1003864810	1649370057	1147
1003864810	1649588260	18
1003864810	1659312072	249
1003864810	1669475950	28
1003864810	1669534517	695
1003864810	1669564662	26
1003864810	1669654224	377
1003864810	1679525919	45
1003864810	1679659585	557
1003864810	1679678197	60
1003864810	1679794143	314
1003864810	1689626665	13
1003864810	1689775736	169
1003864810	1689776882	166
1003864810	1699728550	61
1003864810	1700049624	42
1003864810	1700910189	12
1003864810	1710002035	17
1003864810	1710051941	126
1003864810	1710065164	90
1003864810	1710958533	11
1003864810	1720010168	33
1003864810	1720085137	126
1003864810	1720142557	13
1003864810	1730166224	528
1003864810	1730194259	380
1003864810	1740276518	16
1003864810	1740291491	36
1003864810	1740533546	13
1003864810	1750328324	15
1003864810	1760415939	571
1003864810	1760427157	35
1003864810	1760488779	106
1003864810	1760542732	160
1003864810	1770515991	12
1003864810	1770531600	1467
1003864810	1770568123	281
1003864810	1770593808	14
1003864810	1770626426	19
1003864810	1770678260	79
1003864810	1770691933	37
1003864810	1770802308	196
1003864810	1780692087	47
1003864810	1790715704	70
1003864810	1790739977	192
1003864810	1801931928	202
1003864810	1801969670	11
1003864810	1811034291	17
1003864810	1811077431	141
1003864810	1811951429	14
1003864810	1811962228	13
1003864810	1811984388	34
1003864810	1821034323	20
1003864810	1821053216	54
1003864810	1821191321	20
1003864810	1821284829	13
1003864810	1831116441	11
1003864810	1831116904	13
1003864810	1831151257	623
1003864810	1831170232	392
1003864810	1831189638	15
1003864810	1831281914	60
1003864810	1831381383	43
1003864810	1841266194	50
1003864810	1851346787	12
1003864810	1851386692	2076
1003864810	1861431751	720
1003864810	1861439952	22
1003864810	1861447179	18
1003864810	1861494072	66
1003864810	1871581314	102
1003864810	1871672618	12
1003864810	1881632818	13
1003864810	1881773232	209
1003864810	1891755351	29
1003864810	1902033582	21
1003864810	1902125529	663
1003864810	1902194905	15
1003864810	1902800535	143
1003864810	1902811714	45
1003864810	1902826779	26
1003864810	1902854623	43
1003864810	1912014564	699
1003864810	1912194671	36
1003864810	1912900192	11
1003864810	1912964768	12
1003864810	1912992827	14
1003864810	1922032424	11
1003864810	1922043744	71
1003864810	1922177229	264
1003864810	1922368729	11
1003864810	1932213600	1876
1003864810	1942326970	32
1003864810	1952307852	11
1003864810	1952360208	11
1003864810	1952403339	34
1003864810	1952627259	29
1003864810	1962424036	329
1003864810	1962425611	118
1003864810	1972594877	65
1003864810	1972628006	23
1003864810	1982607156	24
1003864810	1982611281	507
1003864810	1982643961	86
1003864810	1982658407	25
1003864810	1982733655	17
1003864810	1982780094	12
1003864810	1982783338	11
[truncated: 203,141 more rows]
