# Supplementary material for: Properties of healthcare teaming networks as a function of network construction algorithms
Source: PLoS One. 2017 Apr 20;12(4):e0175876. doi: 10.1371/journal.pone.0175876 (PMC5398561; doi:10.1371/journal.pone.0175876)
Supplement: S2 File — This file contains the data used to construct all the censored networks. Censored network files are also available from figshare.com at (https://figshare.com/s/915649f63d8fe8b08c5e, doi: 10.6084/m9.figshare.3833943). (ZIP) [file pone.0175876.s006.zip › visit_counts_binning_PRV_365.csv]

1003000142	1215034491	21
1003000407	1043466634	14
1003000407	1073506515	11
1003000407	1093791246	15
1003000407	1104806470	13
1003000407	1174518237	16
1003000407	1205033115	18
1003000407	1235156829	15
1003000407	1275773228	15
1003000407	1366431553	14
1003000407	1417188491	28
1003000407	1427282706	21
1003000407	1437125986	17
1003000407	1497940662	20
1003000407	1508852351	12
1003000407	1518067859	11
1003000407	1558339820	11
1003000407	1598875148	20
1003000407	1609969534	15
1003000407	1659538668	17
1003000407	1699714030	11
1003000407	1740373729	13
1003000407	1801862693	17
1003000407	1861447070	13
1003000407	1861501702	18
1003000407	1871555904	26
1003000407	1881689297	14
1003000407	1902109762	12
1003000407	1922098151	26
1003000480	1336390913	12
1003000522	1033118955	11
1003000522	1033130471	11
1003000522	1033153069	14
1003000522	1336172626	24
1003000522	1457307928	16
1003000522	1497976526	111
1003000522	1710921390	17
1003000522	1972766954	11
1003000530	1124087325	28
1003000530	1255391140	13
1003000530	1497795918	12
1003000936	1003852567	33
1003000936	1033130059	30
1003000936	1073573226	38
1003000936	1083636880	17
1003000936	1083840888	22
1003000936	1104826338	13
1003000936	1144222563	32
1003000936	1144241167	28
1003000936	1225059249	12
1003000936	1245222850	33
1003000936	1316960263	24
1003000936	1336383884	14
1003000936	1366468084	15
1003000936	1407065576	12
1003000936	1407899750	21
1003000936	1477575983	13
1003000936	1508893801	17
1003000936	1609894724	16
1003000936	1700835881	13
1003000936	1700874468	27
1003000936	1710195144	19
1003000936	1740202480	48
1003000936	1770786618	125
1003000936	1790728251	11
1003000936	1801818604	14
1003000936	1801894217	26
1003000936	1811105513	18
1003000936	1831112770	75
1003000936	1851345326	31
1003000936	1871536409	11
1003000936	1891982906	26
1003000936	1962474064	14
1003001256	1245320860	15
1003001256	1649238866	11
1003001363	1417028630	12
1003001462	1174724819	12
1003001462	1427244037	11
1003002627	1215977145	11
1003002627	1316928021	14
1003002627	1720174857	12
1003002643	1013985886	16
1003002890	1053396663	21
1003002890	1104085059	11
1003002890	1194762153	13
1003002890	1417905183	21
1003002890	1417929019	13
1003002890	1427095421	13
1003002890	1497727184	13
1003002890	1578590592	11
1003002890	1982651899	18
1003002932	1043273329	35
1003002932	1043282023	28
1003002932	1215905450	51
1003002932	1295781789	12
1003002932	1386690097	25
1003002932	1437339652	22
1003002932	1558339820	12
1003002932	1629297700	24
1003002932	1669440186	16
1003002932	1669670675	26
1003002932	1750341608	42
1003002932	1760414684	32
1003002932	1932178894	33
1003003963	1033289285	18
1003003963	1154686491	16
1003003963	1285734814	36
1003003963	1326044884	26
1003003963	1326112889	42
1003003963	1588680672	18
1003003963	1659339257	20
1003003963	1831331560	39
1003003963	1912962713	23
1003003963	1912977000	19
1003004318	1063434637	39
1003004318	1063491751	16
1003004318	1083847685	17
1003004318	1104885508	13
1003004318	1134152879	15
1003004318	1215044334	183
1003004318	1235367848	14
1003004318	1295835015	33
1003004318	1326148446	13
1003004318	1366470601	12
1003004318	1407162985	13
1003004318	1437231750	11
1003004318	1437250800	20
1003004318	1447259973	21
1003004318	1447332952	11
1003004318	1659309029	17
1003004318	1669588430	55
1003004318	1720391220	11
1003004318	1730409319	11
1003004318	1750312856	15
1003004318	1801995501	23
1003004318	1841235140	23
1003004318	1891088035	14
1003004318	1922265123	11
1003004318	1952390106	11
1003004318	1952446072	15
1003005034	1184604167	12
1003005034	1245210244	29
1003005034	1477533826	22
1003005836	1003866955	17
1003005836	1013066844	12
1003005836	1609816016	14
1003005836	1861540551	20
1003006586	1437321965	39
1003006602	1740228253	11
1003006610	1295797173	19
1003006610	1528128444	33
1003007063	1104918630	17
1003007063	1215914932	13
1003007063	1518053594	15
1003007063	1588763692	17
1003007063	1649362153	21
1003007063	1659343671	15
1003007063	1841381522	12
1003007063	1922338342	13
1003007279	1164762621	18
1003007279	1245286673	12
1003007279	1477704559	18
1003007279	1528391414	13
1003007279	1750551941	18
1003007287	1003984659	15
1003007287	1013922970	41
1003007287	1023107208	30
1003007287	1023117306	45
1003007287	1033152475	40
1003007287	1043256811	21
1003007287	1043296478	20
1003007287	1053563874	13
1003007287	1073770038	30
1003007287	1083775324	15
1003007287	1083818884	18
1003007287	1093913675	13
1003007287	1093930562	17
1003007287	1104087295	15
1003007287	1104846328	11
1003007287	1114293784	18
1003007287	1124187570	43
1003007287	1134323728	23
1003007287	1134382633	15
1003007287	1144318999	20
1003007287	1154421477	17
1003007287	1154588705	79
1003007287	1164501797	12
1003007287	1164626107	36
1003007287	1174547319	160
1003007287	1174714364	12
1003007287	1194752386	49
1003007287	1194884601	13
1003007287	1205029998	27
1003007287	1215016837	22
1003007287	1215097290	15
1003007287	1235333816	24
1003007287	1235368861	30
1003007287	1245357896	30
1003007287	1255490801	56
1003007287	1255499927	13
1003007287	1265636831	22
1003007287	1275632200	39
1003007287	1295933158	11
1003007287	1316923808	11
1003007287	1326106881	35
1003007287	1346224607	13
1003007287	1346344876	15
1003007287	1356428650	30
1003007287	1356435317	15
1003007287	1396742714	17
1003007287	1417017104	40
1003007287	1427072669	21
1003007287	1437217130	40
1003007287	1447200308	44
1003007287	1447319991	12
1003007287	1457555039	27
1003007287	1477741122	37
1003007287	1487668158	12
1003007287	1487752804	42
1003007287	1497959068	230
1003007287	1518980911	19
1003007287	1548457591	21
1003007287	1558429027	23
1003007287	1558528406	19
1003007287	1568648699	25
1003007287	1578505962	13
1003007287	1578623534	13
1003007287	1578704557	13
1003007287	1588621692	19
1003007287	1598095085	17
1003007287	1609808062	12
1003007287	1609976505	11
1003007287	1629165279	12
1003007287	1659387447	18
1003007287	1659430023	16
1003007287	1659464642	112
1003007287	1659487767	18
1003007287	1679642441	22
1003007287	1679660237	14
1003007287	1689866535	12
1003007287	1699979286	19
1003007287	1700826864	24
1003007287	1700968005	15
1003007287	1710067053	11
1003007287	1720167216	12
1003007287	1720247752	32
1003007287	1730115106	11
1003007287	1740349471	76
1003007287	1740489194	15
1003007287	1750347217	26
1003007287	1750370102	11
1003007287	1760434757	12
1003007287	1770642126	17
1003007287	1770798019	21
1003007287	1780744730	44
1003007287	1821098724	31
1003007287	1821158858	24
1003007287	1821292491	35
1003007287	1831304724	27
1003007287	1861426009	14
1003007287	1871653683	11
1003007287	1881886877	22
1003007287	1891739892	16
1003007287	1891803516	41
1003007287	1891922134	24
1003007287	1902000573	29
1003007287	1902865157	37
1003007287	1902968134	12
1003007287	1912068297	39
1003007287	1922038223	35
1003007287	1972662450	16
1003007287	1972662773	25
1003007287	1982622148	12
1003007287	1982808549	32
1003007287	1992012470	26
1003007287	1992863765	12
1003007345	1033478854	11
1003007345	1063614238	22
1003007345	1083881098	11
1003007345	1104868041	15
1003007345	1134175698	11
1003007345	1144495185	11
1003007345	1164445052	11
1003007345	1174817381	21
1003007345	1194910406	31
1003007345	1316979198	35
1003007345	1356378558	12
1003007345	1407803943	11
1003007345	1518135722	15
1003007345	1518253624	11
1003007345	1679589634	18
1003007345	1689731838	13
1003007345	1720024409	20
1003007345	1922052125	16
1003007592	1184653578	71
1003007592	1407857774	11
1003007592	1891936522	34
1003007683	1033144860	20
1003007683	1063425437	12
1003007683	1063449809	17
1003007683	1093801110	48
1003007683	1104890946	12
1003007683	1114966264	11
1003007683	1154360667	12
1003007683	1225080823	18
1003007683	1235101692	12
1003007683	1235134925	11
1003007683	1275593485	14
1003007683	1285827386	13
1003007683	1306953443	13
1003007683	1366499378	57
1003007683	1366538415	41
1003007683	1386878528	12
1003007683	1396831350	26
1003007683	1407870868	21
1003007683	1508826439	38
1003007683	1508952664	41
1003007683	1588762272	25
1003007683	1639110091	13
1003007683	1730214172	27
1003007683	1801828330	14
1003007683	1952456527	12
1003007683	1992805519	22
1003007980	1457390981	13
1003007998	1184738585	20
1003007998	1235169947	17
1003007998	1437244266	15
1003007998	1467445213	14
1003007998	1659364495	49
1003007998	1912953118	12
1003009135	1407867690	13
1003009218	1063526606	28
1003009218	1093779209	39
1003009218	1134106743	34
1003009218	1205032745	36
1003009218	1275532715	12
1003009218	1326036641	58
1003009218	1376818708	91
1003009218	1427150036	16
1003009218	1477540607	11
1003009218	1497746341	21
1003009218	1588651723	12
1003009218	1659507317	15
1003009218	1700845427	12
1003009218	1811976509	34
1003009218	1881663078	13
1003009218	1942224365	21
1003009283	1003065475	37
1003009283	1043217664	11
1003009283	1043549488	17
1003009283	1083607253	14
1003009283	1154329324	14
1003009283	1154360071	25
1003009283	1164785531	12
1003009283	1174674006	18
1003009283	1215939905	16
1003009283	1245237262	16
1003009283	1326256975	23
1003009283	1386613883	13
1003009283	1417274200	13
1003009283	1427089663	27
1003009283	1427257096	32
1003009283	1437167962	12
1003009283	1437360740	26
1003009283	1477550374	11
1003009283	1477593366	32
1003009283	1487868105	26
1003009283	1497764229	21
1003009283	1508858812	11
1003009283	1548267560	27
1003009283	1578624656	37
1003009283	1588858070	20
1003009283	1619903820	22
1003009283	1639407109	16
1003009283	1649264052	21
1003009283	1689615692	31
1003009283	1710985817	12
1003009283	1720288681	28
1003009283	1760597496	26
1003009283	1760692529	22
1003009283	1760693444	13
1003009283	1801031737	12
1003009283	1811928625	33
1003009283	1851332886	27
1003009283	1881686194	11
1003009283	1891745881	47
1003009283	1932132552	15
1003009283	1952308561	12
1003009283	1952349458	15
1003009283	1952537706	11
1003009283	1952591711	12
1003009283	1982641767	20
1003009283	1992706436	23
1003009630	1043217821	15
1003009630	1053330001	29
1003009630	1093974511	20
1003009630	1154323012	11
1003009630	1215130943	23
1003009630	1235208372	18
1003009630	1265424626	15
1003009630	1306074927	12
1003009630	1316255854	49
1003009630	1326020199	13
1003009630	1376707521	16
1003009630	1396788824	15
1003009630	1396823597	12
1003009630	1396851119	11
1003009630	1447274360	102
1003009630	1447280508	12
1003009630	1457492688	11
1003009630	1497069942	11
1003009630	1497737951	18
1003009630	1508175258	13
1003009630	1508886227	11
1003009630	1518125632	73
1003009630	1538159405	38
1003009630	1588604623	104
1003009630	1629171681	13
1003009630	1639287295	14
1003009630	1659301729	14
1003009630	1689760035	22
1003009630	1730151507	11
1003009630	1730258922	16
1003009630	1801033675	15
1003009630	1831139500	18
1003009630	1831217868	11
1003009630	1831311588	15
1003009630	1861464372	13
1003009630	1871662932	21
1003009630	1902833866	15
1003009630	1912909870	13
1003009630	1912998063	13
1003009630	1922042175	14
1003009630	1922080795	21
1003009630	1962450908	11
1003009630	1982635363	28
1003009804	1730356460	13
1003009846	1346325149	42
1003009853	1215103882	28
1003009853	1255343349	18
1003009853	1265755565	116
1003009853	1336173863	145
1003009853	1386678001	12
1003009853	1396097556	87
1003009853	1407296726	66
1003009853	1457385171	21
1003009853	1902879158	20
1003009853	1912214099	12
1003010117	1154379691	30
1003010117	1174562557	49
1003010117	1215193677	11
1003010117	1225048325	24
1003010117	1255365623	11
1003010117	1265481519	14
1003010117	1326016999	26
1003010117	1356420707	50
1003010117	1407880974	14
1003010117	1437116845	16
1003010117	1467548669	20
1003010117	1497798367	23
1003010117	1508897778	12
1003010117	1609130269	21
1003010117	1609932250	31
1003010117	1649208422	11
1003010117	1790755650	53
1003010117	1922038017	26
1003010265	1376537449	12
1003010307	1053352864	14
1003010307	1366467581	25
1003010406	1104028604	12
1003010406	1114048279	32
1003010406	1124342878	43
1003010406	1194886721	12
1003010406	1205803459	87
1003010406	1225274863	28
1003010406	1255537312	14
1003010406	1275859696	11
1003010406	1295829240	31
1003010406	1396711776	78
1003010406	1477529857	51
1003010406	1487782025	19
1003010406	1497702245	35
1003010406	1548322522	13
1003010406	1598725921	49
1003010406	1629226527	15
1003010406	1699741074	58
1003010406	1780798777	21
1003010406	1790753135	40
1003010406	1831166271	44
1003010406	1922075738	119
1003010463	1104079128	18
1003010463	1104869288	19
1003010463	1295793537	14
1003010463	1356308134	11
1003010463	1669586442	20
1003010539	1003185679	13
1003010539	1033431135	11
1003010539	1114980521	12
1003010539	1154365245	12
1003010539	1174547293	36
1003010539	1275673113	56
1003010539	1356364194	31
1003010539	1417971300	34
1003010539	1447296538	12
1003010539	1447449632	12
1003010539	1457375347	35
1003010539	1467455584	11
1003010539	1528082633	42
1003010539	1548282478	38
1003010539	1568616274	35
1003010539	1588675706	30
1003010539	1609872860	16
1003010539	1679898324	20
1003010539	1780602037	34
1003010539	1790707628	41
1003010539	1801810916	41
1003010539	1871598367	38
1003010539	1881618908	36
1003010539	1881649184	13
1003010752	1215128400	13
1003010752	1881796779	31
1003010752	1922126986	14
1003010786	1518963941	23
1003010786	1861498248	19
1003010844	1043224439	15
1003010844	1518284157	15
1003010844	1952348062	17
1003010893	1154350437	30
1003010893	1356541072	22
1003011529	1154339505	12
1003011529	1174529184	14
1003011529	1487625596	35
1003011529	1487859625	51
1003011529	1790119139	11
1003011529	1962473173	83
1003011610	1073589628	13
1003011610	1255313904	12
1003011610	1336139591	16
1003011610	1366403206	13
1003011610	1437279478	14
1003011610	1508857780	20
1003011610	1609803410	13
1003011610	1619967221	14
1003011610	1659362010	12
1003011610	1770574238	12
1003011610	1881684439	20
1003011800	1023104247	14
1003011800	1023122595	12
1003011800	1134438740	35
1003011800	1205883485	30
1003011800	1215948401	11
1003011800	1265427546	13
1003011800	1366483182	13
1003011800	1548329048	12
1003011800	1821004854	11
1003011800	1821018185	11
1003011800	1962502476	11
1003011800	1972559615	11
1003011800	1972662849	11
1003011834	1003870031	87
1003011834	1043270861	33
1003011834	1083686075	46
1003011834	1154320182	18
1003011834	1154608198	16
1003011834	1184605271	17
1003011834	1184729220	17
1003011834	1235116559	21
1003011834	1285804856	13
1003011834	1326039561	21
1003011834	1376535914	64
1003011834	1396731212	25
1003011834	1417924309	38
1003011834	1437116530	18
1003011834	1457315004	16
1003011834	1457408320	15
1003011834	1467429068	12
1003011834	1477523645	11
1003011834	1487850947	90
1003011834	1508022534	17
1003011834	1558329516	25
1003011834	1619955754	30
1003011834	1629031653	40
1003011834	1629274139	27
1003011834	1700894235	45
1003011834	1740319870	48
1003011834	1760420889	34
1003011834	1760466692	45
1003011834	1790756914	14
1003011834	1801866934	12
1003011834	1912283060	27
1003011834	1912988940	30
1003012014	1104868330	12
1003012014	1184610958	14
1003012014	1235177452	11
1003012014	1245407378	19
1003012014	1396723276	12
1003012014	1437166881	14
1003012014	1447411426	11
1003012014	1528121480	12
1003012014	1609944636	12
1003012014	1710934500	11
1003012014	1750369815	20
1003012014	1861477564	20
1003012014	1922044015	11
1003012014	1982812582	13
1003012113	1013028570	17
1003012113	1053420067	23
1003012113	1053445411	30
1003012113	1063524403	36
1003012113	1093781452	18
1003012113	1114939469	13
1003012113	1144497348	63
1003012113	1164498317	14
1003012113	1174673511	23
1003012113	1184650319	37
1003012113	1184662967	14
1003012113	1194836510	20
1003012113	1205870045	11
1003012113	1225151558	18
1003012113	1235115791	39
1003012113	1245518406	14
1003012113	1255627972	11
1003012113	1275645541	45
1003012113	1295725513	37
1003012113	1316059660	46
1003012113	1326386103	12
1003012113	1356348858	20
1003012113	1396740395	41
1003012113	1407854789	31
1003012113	1437260882	44
1003012113	1467660613	17
1003012113	1487666723	33
1003012113	1487825071	18
1003012113	1548379415	42
1003012113	1558338699	13
1003012113	1558593004	12
1003012113	1568677755	18
1003012113	1609856012	24
1003012113	1609988054	33
1003012113	1639191075	26
1003012113	1659509834	13
1003012113	1669464970	13
1003012113	1689758237	12
1003012113	1689796583	11
1003012113	1700832896	13
1003012113	1700960325	36
1003012113	1730178302	45
1003012113	1801864467	18
1003012113	1871643536	23
1003012113	1902908718	76
1003012113	1912194804	26
1003012113	1932201720	17
1003012113	1972733699	24
1003012113	1982670766	15
1003012113	1992908826	45
1003012154	1003897299	12
1003012154	1053349522	64
1003012154	1073538740	47
1003012154	1225084965	65
1003012154	1235140062	14
1003012154	1235334616	72
1003012154	1316970825	11
1003012154	1366410854	15
1003012154	1396755625	15
1003012154	1528142791	14
1003012154	1578670436	16
1003012154	1609896711	47
1003012154	1699743377	14
1003012154	1700832474	11
1003012154	1720056336	18
1003012154	1750355681	13
1003012154	1801862123	23
1003012154	1902060551	11
1003012154	1942238159	11
1003012154	1992739197	53
1003012428	1033110317	12
1003012428	1164423174	14
1003012428	1174583447	22
1003012428	1184621179	19
1003012428	1225295256	17
1003012428	1275730194	11
1003012428	1356301626	28
1003012428	1366443673	18
1003012428	1447449632	17
1003012428	1467453258	12
1003012428	1518989334	27
1003012428	1538300926	13
1003012428	1538338025	12
1003012428	1609872860	22
1003012428	1669477279	13
1003012428	1831190859	12
1003012428	1932161403	58
1003012428	1942261250	78
1003012493	1104802354	25
1003012733	1134232259	13
1003012733	1225317233	11
1003012733	1285750356	20
1003012733	1467668053	13
1003012733	1487964235	17
1003012733	1770558967	12
1003012733	1912141391	11
1003012840	1326290313	15
1003012840	1457569709	22
1003012840	1467404186	12
1003012840	1538113659	12
1003013004	1003877499	23
1003013004	1073515276	12
1003013004	1114996444	16
1003013004	1154390300	32
1003013004	1295787067	22
1003013004	1528124054	11
1003013004	1568418804	16
1003013004	1578677498	19
1003013004	1649366881	11
1003013004	1689709099	60
1003013004	1831189414	19
1003013004	1871520643	24
1003013004	1922278852	21
1003013061	1073584942	23
1003013061	1417932922	17
1003013061	1437120474	11
1003013061	1508843988	13
1003013061	1770683286	13
1003013061	1902881444	17
1003013079	1184679516	18
1003013079	1356397608	12
1003013079	1407802754	17
1003013079	1487733754	12
1003013343	1134387244	45
1003013343	1295795961	26
1003013343	1326008327	15
1003013343	1376736785	12
1003013343	1497715700	28
1003013343	1598749111	15
1003013343	1609024371	12
1003013343	1609162536	22
1003013343	1700133980	37
1003013343	1740240308	18
1003013343	1902868896	24
1003013392	1144517939	42
1003013392	1780607044	11
1003013582	1003928409	15
1003013582	1063489052	21
1003013582	1144338195	24
1003013582	1245344506	30
1003013582	1285876011	11
1003013582	1376627950	14
1003013582	1396857819	53
1003013582	1447214531	11
1003013582	1457465932	18
1003013582	1477870764	16
1003013582	1518071034	14
1003013582	1528007739	11
1003013582	1528170065	34
1003013582	1548252281	26
1003013582	1588776025	39
1003013582	1679685150	26
1003013582	1780796607	26
1003013582	1790781508	49
1003013582	1821183278	19
1003013582	1831351436	41
1003013582	1891802849	47
1003013582	1942344049	17
1003013582	1962677427	51
1003013608	1003857178	14
1003013608	1144252503	12
1003013608	1245240753	32
1003013608	1326021684	32
1003013608	1487728655	34
1003013608	1497718928	30
1003013608	1609889377	11
1003013608	1902844004	23
1003013657	1003890856	14
1003013657	1033189097	12
1003013657	1063694644	19
1003013657	1114974060	14
1003013657	1124004908	23
1003013657	1215902382	13
1003013657	1336186683	13
1003013657	1346210317	11
1003013657	1346298593	13
1003013657	1467440297	12
1003013657	1497755177	41
1003013657	1598735557	27
1003013657	1679763882	19
1003013657	1740497510	20
1003013657	1790896900	12
1003013673	1003875535	13
1003013673	1033210737	33
1003013673	1053392720	11
1003013673	1063596682	13
1003013673	1144388471	12
1003013673	1184625774	35
1003013673	1194812768	18
1003013673	1225125891	19
1003013673	1225145196	17
1003013673	1235235771	18
1003013673	1306947197	11
1003013673	1316117864	17
1003013673	1407093818	32
1003013673	1477661478	16
1003013673	1508896960	34
1003013673	1538198387	11
1003013673	1548405285	26
1003013673	1568613693	24
1003013673	1578660395	18
1003013673	1619090131	21
1003013673	1619972379	12
1003013673	1629286141	19
1003013673	1669406807	24
1003013673	1699866939	12
1003013673	1780607606	12
1003013673	1861491599	13
1003013673	1891714937	14
1003013673	1902903701	16
1003013673	1972683688	12
1003013723	1003047853	11
1003013723	1518011493	12
1003013756	1083654271	12
1003013756	1104822196	63
1003013756	1184724338	23
1003013756	1255372413	18
1003013756	1255391991	39
1003013756	1265407324	42
1003013756	1265444954	16
1003013756	1336158658	25
1003013756	1417140211	27
1003013756	1427086743	56
1003013756	1518128180	27
1003013756	1518938737	33
1003013756	1619957305	13
1003013756	1710947452	31
1003013756	1730269002	19
1003013756	1730330267	37
1003013756	1790758183	17
1003013756	1790770097	13
1003013756	1861484255	167
1003013756	1932133170	14
1003013756	1962482695	12
1003013756	1992768766	13
1003013814	1952423816	11
1003013921	1780636175	12
1003013921	1902845639	11
1003015025	1033109624	15
1003015025	1093705766	13
1003015025	1104928621	19
1003015025	1144415548	36
1003015025	1194704064	28
1003015025	1225254568	11
1003015025	1225296577	11
1003015025	1306056379	14
1003015025	1396931838	15
1003015025	1467432583	15
1003015025	1568564086	20
1003015025	1588605091	22
1003015025	1629013446	11
1003015025	1679639066	16
1003015025	1700010758	17
1003015025	1730153958	14
1003015025	1740486034	33
1003015025	1811932726	16
1003015025	1821016650	11
1003015025	1861428815	19
1003015025	1902948078	22
1003015025	1912028788	25
1003015025	1922077692	21
1003015025	1922194901	21
1003015025	1962441055	16
1003015066	1063606788	15
1003015066	1124039532	13
1003015066	1124100490	11
1003015066	1154331494	14
1003015066	1164648408	11
1003015066	1295745529	15
1003015066	1306856620	12
1003015066	1356516355	12
1003015066	1437186301	11
1003015066	1457384307	13
1003015066	1619986031	11
1003015066	1629274139	11
1003015066	1669405510	13
1003015066	1669427159	13
1003015066	1750462446	11
1003015066	1801857313	14
1003015066	1841455797	11
1003015066	1912936741	14
1003015140	1073618724	20
1003015140	1417908146	11
1003015140	1548360712	11
1003015140	1629168158	17
1003015140	1679666218	11
1003015140	1760589592	22
1003015140	1932213279	18
1003015157	1114127438	14
1003015157	1134210537	12
1003015157	1265407092	26
1003015157	1417273202	15
1003015157	1457336141	11
1003015157	1821046855	32
1003015157	1932142445	11
1003015157	1962500413	25
1003015207	1578735569	22
1003015280	1174576938	21
1003015421	1285663682	13
1003015421	1366438566	12
1003015421	1790725182	14
1003015686	1043277288	13
1003015686	1417932542	12
1003015686	1518946359	152
1003015686	1629068119	16
1003015967	1245233998	12
1003015967	1720074859	12
1003016247	1033119284	11
1003016247	1972726388	11
1003016643	1720237050	19
1003016643	1831319789	17
1003017021	1013019769	43
1003017021	1033176870	15
1003017021	1043234768	11
1003017021	1093035883	39
1003017021	1093912669	11
1003017021	1124037312	21
1003017021	1174522692	15
1003017021	1184939050	18
1003017021	1215082193	48
1003017021	1235117771	13
1003017021	1235222506	11
1003017021	1245227586	13
1003017021	1295832814	45
1003017021	1316934185	13
1003017021	1366641839	48
1003017021	1396954764	15
1003017021	1497976112	49
1003017021	1518176965	68
1003017021	1528027430	12
1003017021	1588655757	13
1003017021	1598755753	62
1003017021	1609016534	13
1003017021	1689686370	29
1003017021	1841274560	71
1003017021	1932163292	16
1003017021	1962610618	64
1003017047	1003949330	28
1003017047	1013998822	22
1003017047	1063451631	41
1003017047	1104894815	45
1003017047	1205097375	50
1003017047	1205150182	34
1003017047	1285622522	17
1003017047	1285623983	17
1003017047	1285801837	31
1003017047	1386692929	31
1003017047	1447393145	15
1003017047	1477515674	50
1003017047	1780665349	15
1003017047	1821093634	12
1003017047	1952384265	34
1003017187	1639223985	16
1003017393	1023219300	11
1003017393	1235330556	12
1003017393	1336196989	13
1003017393	1386758779	23
1003017393	1497956700	14
1003017393	1528227782	17
1003017393	1538102033	14
1003017393	1578500054	12
1003017393	1649294653	19
1003017393	1790727899	11
1003017393	1861434771	16
1003017393	1861565160	15
1003017393	1871847293	16
1003017823	1205899317	11
1003017823	1316900434	14
1003017823	1487752093	11
1003017823	1609905876	15
1003018961	1508945940	23
1003019209	1629015532	14
1003019209	1831297274	31
1003019423	1285635763	12
1003019423	1437128402	16
1003019423	1831194802	11
1003019498	1891999082	12
1003019514	1356505648	11
1003019563	1083773329	13
1003019563	1104884097	14
1003019563	1114110376	24
1003019563	1134297872	18
1003019563	1174744890	11
1003019563	1205900818	11
1003019563	1215005749	13
1003019563	1215005756	13
1003019563	1255357992	41
1003019563	1255385993	13
1003019563	1265500706	22
1003019563	1407939333	14
1003019563	1417052424	18
1003019563	1427283928	12
1003019563	1457429797	21
1003019563	1518985845	35
1003019563	1538379144	17
1003019563	1558421966	28
1003019563	1649208273	16
1003019563	1649348384	23
1003019563	1710955349	17
1003019563	1720156268	40
1003019563	1831263342	16
1003019563	1922036912	17
1003019571	1053433938	14
1003019571	1154381796	26
1003019571	1164409884	11
1003019571	1174582456	14
1003019571	1184601908	13
1003019571	1225252604	16
1003019571	1285611004	11
1003019571	1346326485	13
1003019571	1386854875	20
1003019571	1396959995	21
1003019571	1447451067	36
1003019571	1467403006	30
1003019571	1497714786	16
1003019571	1538267547	12
1003019571	1689634388	20
1003019571	1730381658	12
1003019571	1881655504	14
1003019571	1942206529	12
1003019571	1952388548	11
1003019720	1023113768	21
1003019720	1043375421	14
1003019720	1043424039	12
1003019720	1043486236	11
1003019720	1053309229	13
1003019720	1073509618	31
1003019720	1083631683	56
1003019720	1093749608	61
1003019720	1093759417	15
1003019720	1093926511	58
1003019720	1124118724	51
1003019720	1124263298	15
1003019720	1134149206	12
1003019720	1134322852	43
1003019720	1144208901	12
1003019720	1144211459	12
1003019720	1154393650	23
1003019720	1174519839	12
1003019720	1174663272	16
1003019720	1205813367	12
1003019720	1225088107	15
1003019720	1245282250	28
1003019720	1255401147	11
1003019720	1255549051	12
1003019720	1275506446	16
1003019720	1295705614	23
1003019720	1295707784	13
1003019720	1306866702	15
1003019720	1306891999	62
1003019720	1366497547	13
1003019720	1396930681	67
1003019720	1407052210	57
1003019720	1407846728	17
1003019720	1427028828	22
1003019720	1427275817	14
1003019720	1437204302	11
1003019720	1447270616	18
1003019720	1447272968	16
1003019720	1467411983	19
1003019720	1528088036	27
1003019720	1588684666	15
1003019720	1598910911	13
1003019720	1598930539	19
1003019720	1619997566	11
1003019720	1629233119	41
1003019720	1639261118	11
1003019720	1659325926	52
1003019720	1669556627	11
1003019720	1700110475	16
1003019720	1710991575	12
1003019720	1730170028	18
1003019720	1760412506	16
1003019720	1780638601	47
1003019720	1790856185	23
1003019720	1831176080	40
1003019720	1841288891	18
1003019720	1851317796	18
1003019720	1861473928	13
1003019720	1912111691	19
1003019720	1922359041	18
1003019720	1932173432	19
1003019720	1932361458	65
1003019720	1952348526	68
1003019720	1952355620	28
1003019720	1992759286	49
1003020041	1417028754	28
1003020041	1992773840	21
1003020470	1083655641	13
1003020470	1841247350	14
1003020785	1023138245	22
1003020785	1124051008	12
1003020785	1205940756	12
1003020785	1306138722	12
1003020785	1336265164	15
1003020785	1366766099	11
1003020785	1386728442	13
1003020785	1487865051	14
1003020785	1588879696	16
1003020785	1629049945	15
1003020785	1689772816	15
1003020785	1720168651	12
1003020785	1811093669	18
1003020785	1932189149	12
1003020785	1962503581	15
1003020785	1982606687	18
1003020785	1982659199	11
1003021973	1134317621	12
1003021973	1679744296	11
1003021973	1982701967	21
1003022237	1003027087	20
1003022237	1114974995	12
1003022237	1144300732	17
1003022237	1184871758	17
1003022237	1578592820	12
1003022237	1790973782	18
1003022237	1841275575	15
1003022237	1932270758	15
1003022641	1669655882	13
1003022807	1285681387	15
1003022807	1639133309	15
1003022807	1740382449	14
1003022807	1831136993	13
1003022823	1023051497	17
1003022823	1053491910	39
1003022823	1144373960	46
1003022823	1154589380	14
1003022823	1194818419	20
1003022823	1205918661	34
1003022823	1356442107	12
1003022823	1356593255	38
1003022823	1437231818	34
1003022823	1487631651	14
1003022823	1598852055	13
1003022823	1760625727	35
1003022823	1780842617	46
1003022823	1861608663	26
1003022823	1922118652	12
1003022823	1972618296	32
1003023284	1023007283	12
1003023284	1083735146	18
1003023284	1093048605	12
1003023284	1184760696	52
1003023284	1336142504	25
1003023284	1689640302	12
1003023284	1710141312	11
1003023284	1720076466	25
1003023284	1740259530	29
1003023284	1831283332	89
1003023284	1891041968	14
1003023284	1912285099	39
1003023284	1942250733	12
1003023284	1952686719	13
1003023284	1972569622	33
1003023581	1699719468	12
1003023581	1982651337	17
1003023771	1033168554	28
1003023771	1063411809	13
1003023771	1104824002	69
1003023771	1104824960	13
1003023771	1124123419	16
1003023771	1134127038	19
1003023771	1144228131	13
1003023771	1174782775	14
1003023771	1184604167	13
1003023771	1205835394	28
1003023771	1245210244	17
1003023771	1295742849	17
1003023771	1316946908	57
1003023771	1356304604	15
1003023771	1366437949	14
1003023771	1376790584	27
1003023771	1386681104	11
1003023771	1407070576	14
1003023771	1417903352	28
1003023771	1477533826	23
1003023771	1477610046	13
1003023771	1558434217	12
1003023771	1578530127	18
1003023771	1578561676	70
1003023771	1629076898	62
1003023771	1639245350	11
1003023771	1669428504	11
1003023771	1689655516	21
1003023771	1689673329	18
1003023771	1699755603	28
1003023771	1720039019	17
1003023771	1740261452	61
1003023771	1750400867	12
1003023771	1770571804	15
1003023771	1770582272	15
1003023771	1780622563	74
1003023771	1790783694	63
1003023771	1790949006	24
1003023771	1801900956	11
1003023771	1811060999	14
1003023771	1821277187	12
1003023771	1831198522	40
1003023771	1881693349	21
1003023771	1922007111	11
1003023771	1962482950	17
1003023771	1972617314	12
1003023771	1982810289	58
1003024746	1225081656	25
1003024894	1437153368	15
1003024894	1982692729	14
1003024936	1003854753	15
1003024936	1023120706	13
1003024936	1033156229	16
1003024936	1043286156	12
1003024936	1083726624	13
1003024936	1184737629	19
1003024936	1215072251	17
1003024936	1235146671	14
1003024936	1265485551	14
1003024936	1447465224	11
1003024936	1457463119	21
1003024936	1467660241	12
1003024936	1487767919	13
1003024936	1497947931	11
1003024936	1568459360	20
1003024936	1578505459	16
1003024936	1689632812	13
1003024936	1831202373	19
1003024936	1871606228	19
1003024936	1922036854	23
1003024936	1982611323	13
1003025032	1013906890	27
1003025032	1083661771	41
1003025032	1114909413	12
1003025032	1134111339	14
1003025032	1205824174	13
1003025032	1588644207	16
1003025032	1588652424	14
1003025032	1811985799	14
1003025032	1841369022	13
1003025032	1881668689	26
1003025032	1912993387	11
1003025032	1962490805	13
1003025032	1972839082	26
1003025271	1013977909	23
1003025271	1083676266	29
1003025271	1124203344	17
1003025271	1265491559	47
1003025271	1265493688	13
1003025271	1376503268	17
1003025271	1497770820	12
1003025271	1689633927	20
1003025271	1689698870	16
1003025271	1710900816	13
1003025347	1053412700	30
1003025347	1114976867	59
1003025347	1124025283	22
1003025347	1215957287	13
1003025347	1740364090	16
1003025727	1093922197	37
1003025727	1124395991	18
1003025727	1508193798	22
1003025727	1700107968	20
1003025875	1003813015	15
1003025875	1053395160	16
1003025875	1083655740	16
1003025875	1093786261	14
1003025875	1134182843	14
1003025875	1164428017	11
1003025875	1235100215	12
1003025875	1255302444	12
1003025875	1366428203	11
1003025875	1386617520	25
1003025875	1447222724	17
1003025875	1457444119	11
1003025875	1467475137	15
1003025875	1497751515	18
1003025875	1538149794	12
1003025875	1548374978	12
1003025875	1558395053	11
1003025875	1568551521	25
1003025875	1609847722	11
1003025875	1609851898	16
1003025875	1619133097	13
1003025875	1619959061	19
1003025875	1689647844	16
1003025875	1760473060	12
1003025875	1811960883	21
1003025875	1841397742	27
1003025875	1861577371	18
1003025875	1912255191	12
1003025875	1932284528	18
1003025875	1992890164	17
1003025909	1134190226	18
1003025909	1205889680	12
1003025909	1295750941	16
1003025909	1437272440	11
1003025909	1508808544	22
1003025909	1861507626	18
1003025909	1902013576	16
1003026238	1376573147	19
1003026287	1790816700	26
1003026410	1336340892	11
1003026410	1508870940	11
1003026790	1174566574	16
1003026790	1922090836	28
1003026790	1982841144	13
1003027087	1114974995	23
1003027087	1144300732	44
1003027087	1184607798	11
1003027087	1184871758	26
1003027087	1194766055	14
1003027087	1578543583	15
1003027087	1578592820	22
1003027087	1699758177	11
1003027087	1700083680	13
1003027087	1790973782	24
1003027087	1841275575	25
1003027087	1912162256	14
1003027087	1932270758	33
1003027194	1013020569	20
1003027194	1053536409	12
1003027194	1376657494	11
1003027194	1457465932	13
1003027392	1841225141	12
1003027392	1912933003	20
1003027392	1932314549	11
1003027392	1952413577	14
1003027582	1174576219	16
1003027582	1174611511	11
1003027582	1396702338	11
1003027582	1437155140	22
1003027582	1457573974	30
1003027582	1518057512	23
1003027582	1730389941	16
1003027582	1881690592	13
1003027764	1104024769	12
1003027764	1144259235	35
1003027764	1154367837	27
1003027764	1336176817	33
1003027764	1467650721	11
1003027764	1467753772	22
1003027764	1720241201	29
1003027939	1013997741	105
1003027939	1033159850	16
1003027939	1144249533	12
1003027939	1174537567	62
1003027939	1215200381	14
1003027939	1245488543	27
1003027939	1265434443	21
1003027939	1265695241	81
1003027939	1295765642	15
1003027939	1316041734	65
1003027939	1326030859	27
1003027939	1326049420	13
1003027939	1356441836	22
1003027939	1427017698	26
1003027939	1437131471	14
1003027939	1447225784	21
1003027939	1457339160	42
1003027939	1467546812	11
1003027939	1477555753	42
1003027939	1497089460	37
1003027939	1518055847	34
1003027939	1538275219	14
1003027939	1548292246	33
1003027939	1558483784	15
1003027939	1609862887	15
1003027939	1629134929	14
1003027939	1669503108	13
1003027939	1669565461	65
1003027939	1700818408	47
1003027939	1710917026	41
1003027939	1720176068	38
1003027939	1740254259	33
1003027939	1760696967	13
1003027939	1790861920	19
1003027939	1811075773	19
1003027947	1093908998	32
1003027947	1104806447	23
1003027947	1235219270	16
1003027947	1235333618	26
1003027947	1316923097	12
1003027947	1346466349	12
1003027947	1427072172	13
1003027947	1457336141	14
1003027947	1457368938	13
1003027947	1568608644	45
1003027947	1629216841	17
1003027947	1639383730	15
1003027947	1679559454	23
1003027947	1740266642	23
1003027947	1831358332	15
1003027947	1962481242	19
1003028093	1114993995	41
1003028093	1174583017	13
1003028093	1184601247	18
1003028093	1225016009	11
1003028093	1285690412	11
1003028093	1346200722	20
1003028093	1346447588	45
1003028093	1366418139	36
1003028093	1386610947	48
1003028093	1407082670	25
1003028093	1447219746	38
1003028093	1528034386	18
1003028093	1528158755	12
1003028093	1548579824	18
1003028093	1548586852	23
1003028093	1578541116	12
1003028093	1578898615	35
1003028093	1619227717	11
1003028093	1619937638	12
1003028093	1649477878	35
1003028093	1699904110	14
1003028093	1700830726	41
1003028093	1720003122	17
1003028093	1790944999	46
1003028093	1831165695	25
1003028093	1861486318	14
1003028093	1871563858	15
1003028093	1891012407	17
1003028093	1942260856	12
1003028093	1942427430	16
1003028093	1962431593	14
1003028093	1982679429	12
1003028093	1982801114	27
1003028705	1346456696	65
1003028705	1376692236	28
1003028705	1487978904	50
1003028762	1245255579	12
1003028762	1679585947	27
1003028762	1700899002	22
1003029125	1083634737	12
1003029125	1114098589	12
1003029125	1154408821	11
1003029125	1235188756	20
1003029125	1245235571	12
1003029125	1407103005	13
1003029125	1417906629	114
1003029125	1528148335	13
1003029125	1578902649	20
1003029125	1619158714	15
1003029125	1679644082	18
1003029125	1699771402	15
1003029125	1740239854	86
1003029125	1841268836	17
1003029125	1881686897	14
1003029125	1902874902	23
1003029125	1982860060	26
1003029224	1255379863	11
1003029224	1578596227	27
1003029430	1124021134	14
1003029430	1205814910	38
1003029430	1265408215	13
1003029430	1306849948	13
1003029430	1346237120	18
1003029430	1447226790	16
1003029430	1487654810	25
1003029430	1508812355	12
1003029430	1538147046	63
1003029430	1548261795	13
1003029430	1568480952	14
1003029430	1578690202	12
1003029430	1609864107	23
1003029430	1619960044	14
1003029430	1811262470	25
1003029430	1821061862	25
1003029430	1821069790	20
1003029430	1841203023	12
1003029430	1851370860	19
1003029562	1386693216	21
1003029562	1578762829	14
1003029562	1679522312	15
1003029562	1790749059	30
1003029562	1831294529	11
1003029562	1841249596	14
1003029950	1003911058	33
1003029950	1245337138	12
1003029950	1356334296	11
1003029950	1508949439	15
1003029950	1659368652	29
1003029950	1679700447	19
1003029950	1700998788	14
1003029950	1720094220	19
1003029950	1780696401	29
1003029950	1851324941	22
1003029950	1912228115	17
1003029950	1922234343	13
1003030586	1053390500	99
1003030586	1063654614	12
1003030586	1457358475	17
1003030586	1528046646	20
1003030586	1578754164	19
1003030586	1699062505	17
1003030586	1730375403	17
1003030586	1770512915	16
1003030586	1962438143	17
1003030628	1013013853	15
1003030628	1033122072	11
1003030628	1043521958	13
1003030628	1134485998	16
1003030628	1184683161	19
1003030628	1194990754	14
1003030628	1245466606	12
1003030628	1265692578	15
1003030628	1326144155	14
1003030628	1336191667	15
1003030628	1396724167	12
1003030628	1437385861	21
1003030628	1447363700	11
1003030628	1497953350	11
1003030628	1538128327	12
1003030628	1568553295	14
1003030628	1598956708	17
1003030628	1639306574	15
1003030628	1821030040	20
1003030628	1871688630	13
1003030628	1891706230	17
1003030628	1922192806	11
1003030628	1932379682	25
1003030651	1023084290	14
1003030651	1134422652	18
1003030651	1164572095	27
1003030651	1306800396	33
1003030651	1306826250	14
1003030651	1407828940	60
1003030651	1477526259	15
1003030651	1497727937	41
1003030651	1548365729	14
1003030651	1689646127	37
1003030651	1740257104	41
1003030651	1780618074	15
1003030651	1871548990	20
1003030685	1205874302	12
1003030693	1104936558	36
1003030693	1174634760	21
1003030693	1427051556	20
1003030693	1609986314	11
1003030693	1851401848	18
1003030693	1871603134	12
1003030693	1922191659	24
1003031212	1013945815	21
1003031212	1073597258	29
1003031212	1124010426	28
1003031212	1124178975	15
1003031212	1134186372	12
1003031212	1255417192	27
1003031212	1336235258	24
1003031212	1427382407	27
1003031212	1679545362	121
1003031212	1821041153	18
1003031212	1831461839	78
1003031212	1861499469	18
1003031378	1396730404	41
1003031691	1013017748	20
1003031691	1417000456	11
1003031691	1841227147	46
1003032293	1447245071	11
1003033119	1356363857	17
1003033119	1740210442	11
1003033135	1063632073	17
1003033135	1174742985	27
1003033135	1285666883	23
1003033135	1457578171	33
1003033135	1598867442	16
1003033135	1962584409	31
1003033135	1972723955	33
1003033309	1104800689	11
1003033309	1275673584	11
1003033309	1770676306	12
1003033317	1023044195	15
1003033317	1023233947	12
1003033317	1073577524	12
1003033317	1124004239	19
1003033317	1164537304	57
1003033317	1164645933	29
1003033317	1174562409	19
1003033317	1174736441	16
1003033317	1235284084	12
1003033317	1245204510	11
1003033317	1306921556	13
1003033317	1326127093	11
1003033317	1336348796	13
1003033317	1417945304	13
1003033317	1447214325	23
1003033317	1467430249	13
1003033317	1477747384	21
1003033317	1508066648	11
1003033317	1568611903	12
1003033317	1578664231	18
1003033317	1578753786	22
1003033317	1588979314	25
1003033317	1609852920	38
1003033317	1649257916	13
1003033317	1659359396	68
1003033317	1659528594	24
1003033317	1730191131	60
1003033317	1730341264	29
1003033317	1740224476	49
1003033317	1760702120	16
1003033317	1831176171	49
1003033317	1841276698	40
1003033317	1881856144	46
1003033317	1902822455	13
1003033317	1902882871	39
1003033317	1942262282	69
1003033317	1942288618	25
1003033317	1962615328	13
1003034018	1083654107	11
1003034018	1487651667	13
1003034018	1942209044	13
1003034281	1033157631	13
1003034281	1104890920	11
1003034281	1467599464	11
1003034281	1811082589	11
1003034281	1922047778	11
1003034828	1013918770	15
1003034828	1023097847	19
1003034828	1053306456	18
1003034828	1063639003	12
1003034828	1073535886	15
1003034828	1083819445	12
1003034828	1104962356	14
1003034828	1114025251	16
1003034828	1124036009	14
1003034828	1124045018	12
1003034828	1124105630	26
1003034828	1164513305	15
1003034828	1174665913	11
1003034828	1194746826	14
1003034828	1245433069	11
1003034828	1245435924	13
1003034828	1255462370	48
1003034828	1285746446	32
1003034828	1295751097	24
1003034828	1295752186	16
1003034828	1356507305	42
1003034828	1366450793	15
1003034828	1386740660	11
1003034828	1447267117	17
1003034828	1467416925	14
1003034828	1467530923	15
1003034828	1467677328	39
1003034828	1497737092	12
1003034828	1528100393	14
1003034828	1578600342	18
1003034828	1598847576	45
1003034828	1609914407	12
1003034828	1639197577	12
1003034828	1649420050	52
1003034828	1659573095	11
1003034828	1720253172	61
1003034828	1770620551	13
1003034828	1770780256	48
1003034828	1821040247	11
1003034828	1861471385	13
1003034828	1861560476	15
1003034828	1952328429	14
1003034828	1982820965	36
1003034851	1558303644	12
1003035122	1023082153	13
1003035122	1043287956	12
1003035122	1073523593	16
1003035122	1083884308	13
1003035122	1104892231	13
1003035122	1124092440	13
1003035122	1144294463	11
1003035122	1144424649	19
1003035122	1154476299	13
1003035122	1174574941	13
1003035122	1275799710	17
1003035122	1396725149	22
1003035122	1427205400	30
1003035122	1457326332	15
1003035122	1528133907	22
1003035122	1548385511	11
1003035122	1558335687	16
1003035122	1558337840	11
1003035122	1629036157	12
1003035122	1649246943	21
1003035122	1669405528	13
1003035122	1679543151	20
1003035122	1780658872	13
1003035122	1831201235	14
1003035122	1831315852	15
1003035122	1881673952	18
1003035122	1962418103	14
1003035122	1972706299	11
1003035965	1194778423	42
1003035965	1245413640	15
1003035965	1376646166	11
1003035965	1558314914	19
1003036252	1114976677	12
1003036252	1144245648	42
1003036252	1245268937	11
1003036252	1285663591	36
1003036252	1548459019	15
1003036252	1770897860	21
1003036252	1851321384	13
1003037169	1023124484	13
1003037169	1053430884	16
1003037169	1518023035	21
1003037169	1700992179	12
1003037359	1063418101	69
1003037359	1114925419	13
1003037359	1124061593	11
1003037359	1134154198	12
1003037359	1144252750	23
1003037359	1184801003	11
1003037359	1225061633	28
1003037359	1225196017	17
1003037359	1275608051	12
1003037359	1306080510	11
1003037359	1316173081	34
1003037359	1336103365	15
1003037359	1336351535	25
1003037359	1346284262	13
1003037359	1346389236	23
1003037359	1396984043	25
1003037359	1407083165	11
1003037359	1437297157	11
1003037359	1477691715	25
1003037359	1477714194	33
1003037359	1477789725	26
1003037359	1508027178	14
1003037359	1518963594	15
1003037359	1528235405	11
1003037359	1538384789	25
1003037359	1538459987	12
1003037359	1629024948	20
1003037359	1629231212	16
1003037359	1629284559	27
1003037359	1679594105	28
1003037359	1689628695	18
1003037359	1700839792	14
1003037359	1740213263	11
1003037359	1750503280	16
1003037359	1770518813	39
1003037359	1821117219	13
1003037359	1821128125	29
1003037359	1821190471	12
1003037359	1891993119	23
1003037359	1932335296	14
1003037359	1962449553	16
1003037359	1982658241	21
1003037359	1992784409	12
1003037359	1992886451	18
1003037417	1013024983	12
1003037417	1497862437	12
1003037615	1073581864	15
1003037615	1114948635	29
1003037615	1225217904	47
1003037615	1255337838	77
1003037615	1255388930	11
1003037615	1356347918	23
1003037615	1447453394	42
1003037615	1518910157	41
1003037615	1548437544	12
1003037615	1568468726	61
1003037615	1760412795	46
1003037615	1790897908	16
1003037615	1922236470	22
1003037615	1932152543	33
1003037615	1932186681	37
1003037615	1942269121	19
1003037615	1982724506	47
1003037904	1194780353	15
1003037904	1427282938	13
1003038167	1528091469	11
1003038274	1073567301	15
1003038274	1174703516	25
1003038274	1245540111	23
1003038274	1568535540	11
1003038274	1639137680	17
1003038605	1255304069	11
1003038605	1811950736	17
1003038605	1861456220	16
1003038803	1073629150	12
1003038803	1134150758	37
1003038803	1194762732	14
1003038803	1326045865	16
1003038803	1407010713	26
1003038803	1427019918	43
1003038803	1427055813	17
1003038803	1598778136	37
1003038803	1669419693	13
1003038803	1689768848	13
1003038803	1760452049	12
1003038803	1790722783	26
1003038803	1831145069	17
1003038803	1871547323	15
1003038803	1902065204	38
1003038803	1992751648	15
1003038811	1073587085	25
1003038811	1144208521	12
1003038811	1184602666	61
1003038811	1205814787	34
1003038811	1285920587	11
1003038811	1386602043	18
1003038811	1417149279	13
1003038811	1447249255	18
1003038811	1447548623	24
1003038811	1457339939	102
1003038811	1528046000	18
1003038811	1598743072	31
1003038811	1609078302	42
1003038811	1922089721	11
1003039892	1073722674	13
1003039892	1083793772	16
1003039892	1326100298	11
1003039892	1356421382	21
1003039892	1376623991	13
1003039892	1457431561	23
1003039892	1467532309	21
1003039892	1538127279	24
1003039892	1629187893	21
1003039892	1639106438	20
1003039892	1639149768	16
1003039892	1669432639	24
1003039892	1730165671	16
1003039892	1730345729	28
1003039892	1750541009	28
1003039892	1821019118	26
1003039892	1861506750	18
1003039892	1982784971	15
1003039892	1992885081	29
1003040031	1184670978	46
1003040031	1205813599	55
1003040031	1255354965	38
1003040031	1265493688	15
1003040031	1396768198	36
1003040031	1477576197	16
1003040031	1477596872	37
1003040031	1578586285	45
1003040031	1710154109	14
1003040031	1871516575	29
1003040031	1962645119	16
1003040106	1477515047	36
1003040106	1477537801	17
1003040296	1053575092	29
1003040296	1174501043	43
1003040296	1386698892	24
1003040296	1447250204	15
1003040296	1497701841	15
1003040296	1508843327	16
1003040296	1881699965	13
1003040296	1891772521	12
1003040528	1134129356	41
1003040528	1194724948	22
1003040528	1407826860	19
1003040676	1699935999	15
1003040676	1922200245	11
1003040726	1477598308	12
1003040940	1003095811	31
1003040940	1033177688	23
1003040940	1063547222	11
1003040940	1073529145	42
1003040940	1144252032	19
1003040940	1194977116	27
1003040940	1205842903	39
1003040940	1205865334	18
1003040940	1235208919	16
1003040940	1295725067	33
1003040940	1376693317	34
1003040940	1417071861	45
1003040940	1427143593	27
1003040940	1497761555	25
1003040940	1568436871	12
1003040940	1568461002	16
1003040940	1578600045	22
1003040940	1629093760	16
1003040940	1639185739	15
1003040940	1649285446	47
1003040940	1649372004	19
1003040940	1649458423	28
1003040940	1659387660	15
1003040940	1689756694	28
1003040940	1740293968	36
1003040940	1811080633	19
1003040940	1831105998	12
1003040940	1881891257	16
1003040940	1902902026	26
1003040940	1972662724	15
1003040940	1972692028	23
1003040940	1972826436	31
1003041005	1013968080	13
1003041005	1144391525	62
1003041005	1164541801	15
1003041005	1184697815	12
1003041005	1194959916	29
1003041005	1205804622	53
1003041005	1205878386	49
1003041005	1215990098	17
1003041005	1265464432	24
1003041005	1326011057	13
1003041005	1356481261	18
1003041005	1396827457	11
1003041005	1417040569	18
1003041005	1437258506	12
1003041005	1447367453	11
1003041005	1457585259	45
1003041005	1518047547	11
1003041005	1538143987	19
1003041005	1548285703	11
1003041005	1548297195	15
1003041005	1548298839	19
1003041005	1548373061	15
1003041005	1609809300	12
1003041005	1649270554	16
1003041005	1649284001	16
1003041005	1659362192	12
1003041005	1679542781	20
1003041005	1679757561	53
1003041005	1720063100	24
1003041005	1740448224	53
1003041005	1790771004	22
1003041005	1821005273	22
1003041005	1821031329	14
1003041005	1891012688	19
1003041005	1891741757	16
1003041005	1891781282	51
1003041005	1922233279	29
1003041005	1942245170	19
1003041104	1144371386	11
1003041104	1659460244	187
1003041104	1679686661	20
1003041187	1073769725	15
1003041187	1134253271	44
1003041187	1154369197	22
1003041187	1194768796	13
1003041187	1235169871	38
1003041187	1235409673	25
1003041187	1265455109	13
1003041187	1295758860	17
1003041187	1336375260	21
1003041187	1427004118	28
1003041187	1467692194	12
1003041187	1487605150	17
1003041187	1497089460	13
1003041187	1497784789	13
1003041187	1528019866	36
1003041187	1568688877	17
1003041187	1598935769	12
1003041187	1629210380	34
1003041187	1720179872	16
1003041187	1750357810	23
1003041187	1760471072	14
1003041187	1811963200	11
1003041187	1821167834	12
1003041187	1912940446	37
1003041187	1932137429	42
1003041187	1992771935	13
1003041427	1184650848	41
1003041427	1225057276	29
1003041427	1245250612	14
1003041427	1891756789	44
1003041427	1992977854	15
1003041484	1033192919	13
1003041484	1235221771	11
1003041484	1245272343	24
1003041484	1356383467	21
1003041484	1376707349	17
1003041484	1528001237	15
1003041484	1578505657	13
1003041484	1588688675	13
1003041484	1649212747	12
1003041484	1649432246	20
1003041484	1710942164	16
1003041484	1750327995	13
1003041484	1770536203	13
1003041484	1770539835	17
1003041484	1841241346	14
1003041484	1861693152	11
1003041484	1891737052	11
1003041484	1902851090	17
1003041484	1962438572	30
1003041641	1124074356	15
1003041641	1194976704	19
1003041641	1225069503	25
1003041641	1225215536	24
1003041641	1285659144	24
1003041641	1356387039	20
1003041641	1417049149	39
1003041641	1417949900	12
1003041641	1457396798	14
1003041641	1477584654	37
1003041641	1487631073	11
1003041641	1497816524	20
1003041641	1558536987	19
1003041641	1609807882	31
1003041641	1649208299	18
1003041641	1669413415	18
1003041641	1689613218	11
1003041641	1689959561	12
1003041641	1710922950	12
1003041641	1790725893	24
1003041641	1790789717	12
1003041641	1861423048	25
[truncated: 998,000+ more rows]
