# Supplementary material for: Properties of healthcare teaming networks as a function of network construction algorithms
Source: PLoS One. 2017 Apr 20;12(4):e0175876. doi: 10.1371/journal.pone.0175876 (PMC5398561; doi:10.1371/journal.pone.0175876)
Supplement: S2 File — This file contains the data used to construct all the censored networks. Censored network files are also available from figshare.com at (https://figshare.com/s/915649f63d8fe8b08c5e, doi: 10.6084/m9.figshare.3833943). (ZIP) [file pone.0175876.s006.zip › visit_counts_sliding_ORG_365.csv]

1003000514	1154415024	26	295
1003000514	1740239557	40	582
1003003765	1760542732	18	170
1003003765	1790739977	17	124
1003007063	1023175064	47	315
1003007063	1255421210	57	429
1003013764	1053350462	68	465
1003013764	1740314756	13	85
1003014952	1003807066	205	1097
1003014952	1033100854	75	359
1003014952	1063403129	13	44
1003014952	1134327083	37	148
1003014952	1154656486	11	82
1003014952	1184654923	53	196
1003014952	1255595484	54	594
1003014952	1356332274	22	93
1003014952	1508968819	43	488
1003014952	1598962045	29	104
1003014952	1629059746	18	39
1003014952	1659362614	43	245
1003014952	1689772592	18	153
1003014952	1710918545	22	96
1003014952	1780673376	1094	15073
1003014952	1801887401	16	148
1003014952	1831180439	205	1081
1003014952	1851382675	52	261
1003014952	1871543215	34	272
1003014952	1891732418	61	913
1003014952	1942362561	11	94
1003014952	1962493791	103	401
1003016882	1013954437	119	1735
1003016882	1023083060	212	4224
1003016882	1225161524	15	162
1003016882	1396992970	12	163
1003016882	1447581871	13	194
1003016882	1619038247	30	203
1003016882	1619931466	17	123
1003016882	1689761942	182	2713
1003016882	1770581894	39	706
1003016882	1821135963	24	474
1003016882	1932174968	20	346
1003020579	1568461572	43	1663
1003024647	1194840421	21	217
1003024647	1861407637	31	269
1003024647	1962442012	50	602
1003027442	1164415816	63	655
1003027442	1184642894	23	378
1003027442	1285624825	119	1670
1003027442	1336155738	17	71
1003027442	1528006103	28	144
1003027442	1609087030	52	463
1003027442	1699718437	21	83
1003027921	1245236652	34	233
1003034406	1275646150	60	1751
1003034406	1790789147	23	364
1003037201	1164636759	58	174
1003037201	1194734798	15	155
1003037201	1437272697	20	70
1003037201	1841271459	19	91
1003037201	1871594127	171	1848
1003038480	1013969112	44	529
1003038480	1235182874	12	221
1003038480	1649244187	33	210
1003049016	1508952235	11	76
1003052952	1306832654	23	271
1003052952	1538245634	40	665
1003052952	1700965696	11	76
1003061821	1740450121	15	50
1003067349	1184711475	56	578
1003067349	1598839045	23	214
1003067349	1912904814	202	9287
1003067679	1104971365	95	982
1003067679	1144471715	271	1569
1003067679	1184776916	61	414
1003067679	1205988219	26	68
1003067679	1225289895	136	777
1003067679	1255685822	1758	24316
1003067679	1316994247	52	372
1003067679	1326002049	16	85
1003067679	1356528269	123	594
1003067679	1386608560	20	204
1003067679	1457500019	24	803
1003067679	1508899816	93	655
1003067679	1538345251	16	54
1003067679	1538413109	921	12429
1003067679	1679537575	63	548
1003067679	1679697155	71	775
1003067679	1699019711	53	831
1003067679	1750532321	198	1392
1003067679	1780778423	12	41
1003067679	1912961822	104	965
1003067679	1992798409	177	1367
1003069279	1326079534	127	1066
1003069279	1336385442	34	801
1003069279	1407191984	12	79
1003069279	1467442418	12	55
1003069279	1902995525	90	879
1003069279	1982671491	18	95
1003070285	1164403861	51	1099
1003070285	1801830500	28	504
1003079740	1437179231	20	133
1003085135	1093708679	23	84
1003085135	1235256884	29	169
1003088477	1144384082	17	174
1003088477	1194744805	12	204
1003088477	1821007881	38	782
1003091521	1215913470	14	60
1003091521	1689747552	17	106
1003093436	1013924372	14	138
1003093436	1033124961	12	85
1003093436	1043224355	18	786
1003093436	1073535027	15	98
1003093436	1104982917	53	777
1003093436	1174689665	33	1462
1003093436	1194832477	16	229
1003093436	1245370717	20	175
1003093436	1326046467	12	181
1003093436	1346380870	18	200
1003093436	1417027558	47	1120
1003093436	1427063270	25	278
1003093436	1467469023	14	233
1003093436	1477616571	12	45
1003093436	1487724712	23	283
1003093436	1538111653	11	51
1003093436	1548367873	20	508
1003093436	1801803903	15	314
1003093436	1932103413	15	314
1003093436	1952347205	18	372
1003093436	1952476988	42	861
1003096785	1225041809	11	28
1003096785	1578744900	13	47
1003096785	1619973542	141	533
1003096785	1760488357	85	361
1003098666	1366444507	32	138
1003098666	1881983039	20	128
1003098666	1922376136	15	58
1003098906	1407839921	30	101
1003100546	1689640500	20	247
1003106840	1306271655	18	92
1003106840	1467521146	22	100
1003110263	1699726695	13	40
1003111592	1194787218	32	267
1003113127	1497052518	11	19
1003113127	1508897059	14	68
1003113127	1619281698	49	416
1003113127	1629078712	77	1053
1003113127	1659392819	26	364
1003113127	1669423380	12	352
1003113127	1710297494	17	41
1003113127	1730467838	51	241
1003113127	1760436216	262	1441
1003113127	1881987675	48	383
1003113127	1932164795	14	170
1003113705	1518996040	54	355
1003113705	1891900635	43	304
1003119876	1023060472	38	642
1003119876	1306897335	48	588
1003119876	1366407603	44	1119
1003124900	1609857432	25	524
1003124900	1639172869	13	112
1003125329	1992759419	13	23
1003129792	1023049236	33	143
1003129792	1063431286	41	136
1003129792	1134227606	18	44
1003129792	1174618953	13	21
1003129792	1205893450	40	187
1003129792	1255511937	16	39
1003129792	1346218294	21	129
1003129792	1386751824	12	56
1003129792	1437155967	14	121
1003129792	1477527497	29	254
1003129792	1548202641	47	134
1003129792	1548212418	26	143
1003129792	1568575967	31	101
1003129792	1578677811	40	141
1003129792	1598053472	17	167
1003129792	1619277050	11	41
1003129792	1639101751	15	35
1003129792	1669436507	19	48
1003129792	1700872967	33	133
1003129792	1720390289	23	59
1003129792	1730106162	45	134
1003129792	1730132515	27	96
1003129792	1790717650	81	381
1003129792	1821213752	11	28
1003129792	1841211703	19	89
1003129792	1851333686	17	84
1003129792	1881906337	135	608
1003129792	1922050897	11	71
1003129792	1952358392	21	71
1003129792	1952613416	490	1840
1003129792	1972882231	12	33
1003129792	1992737761	39	151
1003129867	1013220805	446	4752
1003129867	1063713659	49	358
1003129867	1073688354	13	58
1003129867	1124127683	26	205
1003129867	1164458717	33	293
1003129867	1215960901	46	294
1003129867	1225053119	31	390
1003129867	1326020447	15	54
1003129867	1447359997	51	293
1003129867	1467484972	23	87
1003129867	1508978677	584	11487
1003129867	1710067376	37	183
1003129867	1710916945	14	30
1003129867	1760653638	11	92
1003129867	1902839673	128	804
1003130956	1003811290	35	138
1003130956	1073605879	24	222
1003130956	1104063718	18	108
1003130956	1144248451	11	76
1003130956	1174684922	15	289
1003130956	1265437297	43	184
1003130956	1356366314	16	68
1003130956	1457309247	345	3822
1003130956	1639212228	34	268
1003130956	1760729370	24	137
1003134545	1013906221	15	79
1003134545	1033295449	27	103
1003134545	1083815872	23	127
1003134545	1225059355	16	147
1003134545	1659459865	34	242
1003134545	1740279959	146	999
1003134883	1013190982	16	178
1003134883	1144211301	216	2588
1003134883	1154326379	14	57
1003134883	1154375178	14	123
1003134883	1366449282	36	411
1003134883	1417944224	26	605
1003134883	1447200233	454	4514
1003134883	1538111828	23	71
1003134883	1629016340	29	140
1003134883	1881614071	20	125
1003134883	1942361308	189	2342
1003136912	1386882231	24	113
1003136912	1619115383	58	373
1003136912	1720033947	12	30
1003136912	1821009242	33	243
1003139114	1053361642	36	896
1003139114	1427082957	21	315
1003139114	1558346007	34	646
1003145392	1437122009	66	501
1003145392	1487621116	45	377
1003145392	1497786412	23	356
1003145392	1710087713	14	89
1003145392	1750663068	18	82
1003145392	1922318666	14	150
1003152240	1972557379	13	41
1003152430	1083698849	14	282
1003152430	1194782409	11	67
1003152430	1669470712	14	302
1003152430	1902805716	66	2068
1003157603	1265461180	11	23
1003159195	1376593442	19	173
1003159195	1497750921	14	114
1003159989	1215234182	30	121
1003159989	1487695888	13	30
1003159989	1811084718	32	368
1003162496	1154399749	13	242
1003162496	1235196510	15	182
1003162496	1427024942	26	203
1003165101	1154361475	127	275
1003165101	1184622847	27	98
1003165101	1205900370	41	184
1003165101	1548387418	29	104
1003165101	1730132234	180	595
1003165101	1740233782	20	38
1003165101	1780615880	14	53
1003165101	1891741468	14	52
1003165101	1982603874	39	171
1003165101	1982666111	99	331
1003166117	1033163092	18	92
1003166117	1134278435	540	11351
1003166117	1154317527	107	1457
1003166117	1205112539	18	432
1003166117	1205882669	107	700
1003166117	1215233986	15	348
1003166117	1235119181	33	199
1003166117	1245489186	13	116
1003166117	1255376729	23	233
1003166117	1275674533	15	76
1003166117	1306876065	235	2089
1003166117	1306909734	162	2057
1003166117	1396792032	66	497
1003166117	1447253521	16	95
1003166117	1649226952	12	80
1003166117	1679553994	14	281
1003166117	1710909585	161	1241
1003166117	1770543399	25	204
1003166117	1790849644	46	889
1003166117	1952694994	32	205
1003170937	1114265030	18	2551
1003170937	1235138405	64	867
1003170937	1235215427	32	631
1003170937	1427050376	53	1504
1003174038	1407928500	27	333
1003174038	1568435477	12	82
1003174459	1184911877	11	21
1003174582	1760510937	12	55
1003180548	1104998624	199	1146
1003180548	1144266024	23	140
1003180548	1285684829	421	2867
1003180548	1376816975	385	2534
1003180548	1386749893	12	38
1003180548	1518916048	23	107
1003180548	1699738088	92	455
1003180548	1952300477	12	71
1003185125	1295757326	83	291
1003185125	1497792527	72	750
1003185125	1568403111	49	274
1003185125	1811973100	137	1487
1003185125	1821098286	92	511
1003185455	1295768232	20	32
1003185455	1780783795	11	70
1003190356	1003824061	57	372
1003190356	1073587655	27	360
1003190356	1194783506	12	64
1003190356	1427114990	14	140
1003190356	1598737827	37	517
1003190356	1770504557	13	78
1003192311	1629001748	12	31
1003192634	1104873710	32	552
1003194911	1003991845	129	637
1003194911	1073510277	47	596
1003194911	1073567277	24	88
1003194911	1114015971	21	69
1003194911	1134178999	1420	16460
1003194911	1326002049	12	64
1003194911	1407002892	34	194
1003194911	1548318868	61	397
1003194911	1609824010	132	1009
1003194911	1700809829	619	6969
1003194911	1780608216	30	137
1003194911	1790897692	18	339
1003194911	1801887658	70	420
1003194911	1831112358	13	73
1003198383	1003833013	62	1029
1003251505	1306871223	21	44
1003251505	1457346413	175	754
1003251505	1487649430	28	88
1003251505	1588659528	17	44
1003251505	1932411493	11	36
1003251505	1972587699	16	29
1003800830	1003864810	12	60
1003800830	1265577191	23	101
1003800830	1760415939	17	62
1003801093	1033210166	15	80
1003801341	1477559433	17	77
1003801341	1841271459	31	358
1003802505	1043218753	21	30
1003802505	1154346161	48	81
1003802505	1528009412	14	26
1003802505	1609861095	189	501
1003802596	1134220031	75	2168
1003803180	1689714255	48	200
1003803271	1164464921	19	58
1003803271	1639209596	99	883
1003803297	1386689875	414	5656
1003803297	1407843543	17	62
1003803297	1518954148	15	41
1003803297	1568419976	164	1402
1003803297	1619140696	14	54
1003803495	1023092053	1930	40625
1003803495	1033225875	86	604
1003803495	1063494698	37	143
1003803495	1124049960	12	78
1003803495	1144223702	20	135
1003803495	1215988530	35	152
1003803495	1255337473	11	133
1003803495	1265536718	14	78
1003803495	1275576704	23	135
1003803495	1275857328	12	59
1003803495	1306849708	13	86
1003803495	1306933619	126	1177
1003803495	1316165129	19	100
1003803495	1508845637	24	182
1003803495	1518953397	47	183
1003803495	1528162799	55	967
1003803495	1538341367	16	323
1003803495	1568419976	24	110
1003803495	1578635280	16	54
1003803495	1629181516	18	92
1003803495	1659459428	11	41
1003803495	1720042203	21	215
1003803495	1730199647	169	1755
1003803495	1730336843	24	194
1003803495	1770684672	16	167
1003803495	1831200583	101	785
1003803495	1922095918	469	4345
1003803495	1972523348	14	15
1003803495	1972751279	11	158
1003803495	1992073191	43	246
1003803503	1699772541	31	635
1003803818	1770693954	26	349
1003804188	1487866315	56	965
1003804188	1558434357	18	66
1003804188	1811005150	16	41
1003804634	1487647590	22	72
1003804634	1861435042	27	110
1003804725	1023049236	111	2575
1003804725	1114984671	12	60
1003804725	1134227606	11	166
1003804725	1174618953	12	190
1003804725	1205893450	27	372
1003804725	1316917941	12	78
1003804725	1346218294	74	1293
1003804725	1427360981	17	336
1003804725	1487603585	53	1982
1003804725	1518938174	28	433
1003804725	1548202641	805	31402
1003804725	1548589047	13	422
1003804725	1558392563	16	419
1003804725	1578677811	34	372
1003804725	1639101751	65	843
1003804725	1689670259	19	112
1003804725	1699767491	31	457
1003804725	1720390289	24	370
1003804725	1730121633	11	212
1003804725	1730132515	63	1835
1003804725	1780600825	16	376
1003804725	1790717650	59	1928
1003804725	1821068818	13	551
1003804725	1841290467	21	246
1003804725	1972882231	15	218
1003804725	1982995197	184	15145
1003804725	1992737761	27	436
1003805284	1346247350	35	970
1003807066	1003014952	188	870
1003807066	1033100854	164	749
1003807066	1063403129	44	221
1003807066	1124248901	14	83
1003807066	1134327083	43	143
1003807066	1144389941	14	46
1003807066	1154656486	24	243
1003807066	1184654923	134	659
1003807066	1255595484	46	472
1003807066	1356332274	110	1440
1003807066	1356335384	15	85
1003807066	1437121886	11	31
1003807066	1467443382	75	686
1003807066	1508968819	192	1408
1003807066	1568646735	20	99
1003807066	1598962045	110	490
1003807066	1629059746	32	84
1003807066	1649241720	11	131
1003807066	1659362614	190	1749
1003807066	1689772592	31	126
1003807066	1710918545	36	161
1003807066	1780614685	13	48
1003807066	1780673376	2362	41577
1003807066	1790846301	31	154
1003807066	1801887401	12	83
1003807066	1821089749	212	2038
1003807066	1831180439	645	5313
1003807066	1851382675	148	1240
1003807066	1871543215	75	522
1003807066	1891732418	225	3441
1003807066	1942362561	28	183
1003807066	1962493791	235	799
1003807280	1265517759	18	57
1003807280	1457448755	25	148
1003807280	1508941097	64	634
1003807421	1144266115	122	1368
1003807942	1588698914	15	110
1003807942	1679508816	50	1029
1003809203	1730128836	27	253
1003809526	1447317896	83	7108
1003809922	1629132410	34	265
1003809922	1881643401	40	507
1003809948	1154346161	11	251
1003810524	1104192590	13	94
1003810524	1225022064	27	166
1003811290	1003130956	26	98
1003811290	1013231794	26	61
1003811290	1073546412	102	375
1003811290	1073605879	357	2202
1003811290	1083668669	16	38
1003811290	1083842850	12	34
1003811290	1104143460	26	300
1003811290	1104970847	42	275
1003811290	1144248451	29	85
1003811290	1154373843	2052	9679
1003811290	1154432458	1959	6613
1003811290	1174500458	57	313
1003811290	1174684922	23	95
1003811290	1184737892	264	3425
1003811290	1205889458	2535	10993
1003811290	1215111406	18	90
1003811290	1235183328	34	259
1003811290	1245220300	701	3044
1003811290	1265437297	32	87
1003811290	1265481550	129	535
1003811290	1275530503	57	207
1003811290	1285699249	57	273
1003811290	1295789907	21	89
1003811290	1306907613	22	168
1003811290	1316030083	160	737
1003811290	1326043548	285	1443
1003811290	1336399666	32	285
1003811290	1346249430	371	2181
1003811290	1356366314	3759	19538
1003811290	1356591671	17	183
1003811290	1366481632	69	245
1003811290	1366496937	19	126
1003811290	1376580936	23	62
1003811290	1386604726	135	597
1003811290	1386630192	13	27
1003811290	1396976700	24	85
1003811290	1407887003	45	271
1003811290	1427242031	43	119
1003811290	1437122926	35	88
1003811290	1437135902	68	251
1003811290	1457309247	349	3226
1003811290	1457382483	32	147
1003811290	1467448498	49	132
1003811290	1467517649	28	307
1003811290	1477880003	14	63
1003811290	1487652947	17	75
1003811290	1487712923	38	213
1003811290	1528369212	31	471
1003811290	1538127352	11	66
1003811290	1538188495	17	72
1003811290	1538271341	14	134
1003811290	1558348185	37	172
1003811290	1568450252	17	56
1003811290	1568592681	27	296
1003811290	1568612885	13	143
1003811290	1578659942	18	119
1003811290	1588665566	12	68
1003811290	1588814826	22	210
1003811290	1588814883	45	727
1003811290	1598091373	31	267
1003811290	1609807122	18	53
1003811290	1609866912	17	37
1003811290	1639212228	40	197
1003811290	1639329972	12	77
1003811290	1649253212	18	84
1003811290	1659406668	18	83
1003811290	1659672491	37	498
1003811290	1679513030	44	206
1003811290	1689615064	30	131
1003811290	1689624900	17	65
1003811290	1689626608	98	149
1003811290	1699756221	61	198
1003811290	1700921616	29	153
1003811290	1710910492	16	49
1003811290	1720384514	16	56
1003811290	1760729370	24	51
1003811290	1770581209	11	45
1003811290	1780834028	17	201
1003811290	1790732212	13	48
1003811290	1811005150	21	64
1003811290	1811147572	22	184
1003811290	1811192115	13	39
1003811290	1821021254	105	388
1003811290	1821026816	13	50
1003811290	1821380197	34	205
1003811290	1841595667	14	51
1003811290	1851361778	11	29
1003811290	1871743997	12	189
1003811290	1891768842	25	64
1003811290	1902056229	12	146
1003811290	1902846389	18	108
1003811290	1912951963	15	256
1003811290	1942450325	17	112
1003811290	1952304164	28	509
1003811290	1952374654	60	311
1003811290	1952551269	23	401
1003811290	1962471946	212	1119
1003811290	1962472860	17	47
1003811290	1972513828	18	36
1003811290	1982600714	20	124
1003811290	1982623161	24	137
1003811290	1992703540	53	239
1003811456	1467537886	13	50
1003811456	1700827896	20	272
1003811456	1831296052	112	1958
1003811571	1295789352	49	394
1003811571	1376593442	31	502
1003812181	1689653305	43	618
1003812330	1770573222	43	1319
1003812355	1083624647	46	116
1003812355	1205844982	50	108
1003813056	1407191984	101	604
1003813056	1467442418	136	607
1003813056	1902918881	12	139
1003813056	1912948845	14	44
1003813056	1982671491	117	367
1003813148	1548279714	99	1671
1003813148	1962458521	16	60
1003813569	1861447179	11	61
1003814104	1053375576	37	123
1003814104	1114150992	67	278
1003814104	1144227901	205	1244
1003814104	1194789818	17	50
1003814104	1205811304	14	49
1003814203	1124030424	31	55
1003814203	1205837218	110	313
1003814203	1215916911	23	35
1003814203	1346251543	21	42
1003814203	1427037225	18	21
1003814203	1437265311	15	28
1003814203	1558389189	32	67
1003814203	1700806130	34	90
1003814203	1922042704	14	33
1003814203	1952390122	15	29
1003814641	1033107743	31	133
1003814641	1053497388	69	629
1003814641	1316940745	20	112
1003814641	1346285657	18	239
1003814641	1487689402	22	135
1003814641	1508815333	71	495
1003814641	1518998699	13	210
1003814641	1568548782	46	360
1003814641	1578554630	102	1028
1003814641	1598713745	722	9828
1003814641	1629087580	12	95
1003814641	1891753034	172	4925
1003814641	1972604460	13	155
1003814948	1912966557	20	99
1003814971	1023055191	117	283
1003814971	1023074028	86	411
1003814971	1033179957	26	121
1003814971	1033282215	11	91
1003814971	1053382655	84	369
1003814971	1063439065	79	283
1003814971	1063468072	374	2078
1003814971	1073606901	22	79
1003814971	1093994758	22	59
1003814971	1124073879	127	545
1003814971	1124136593	107	645
1003814971	1134164924	73	262
1003814971	1144298597	18	68
1003814971	1154317527	14	65
1003814971	1154435824	62	362
1003814971	1174582050	23	163
1003814971	1184993727	20	50
1003814971	1194734913	79	319
1003814971	1225006679	12	32
1003814971	1265718969	90	160
1003814971	1316988025	23	100
1003814971	1386694487	67	279
1003814971	1386756138	17	162
1003814971	1396794426	64	228
1003814971	1396796611	17	36
1003814971	1407968266	15	246
1003814971	1447303227	224	990
1003814971	1457392904	93	402
1003814971	1477665222	22	187
1003814971	1487699203	171	843
1003814971	1497792527	12	122
1003814971	1558364802	1986	8914
1003814971	1568574317	31	316
1003814971	1598719577	13	45
1003814971	1609811538	43	328
1003814971	1609988435	19	174
1003814971	1639116726	30	89
1003814971	1659510931	34	132
1003814971	1679532303	93	348
1003814971	1679559983	34	163
1003814971	1700979465	99	601
1003814971	1730158544	112	677
1003814971	1750393682	96	361
1003814971	1770581654	31	577
1003814971	1770715351	15	233
1003814971	1811288038	24	126
1003814971	1811973100	51	445
1003814971	1902916489	14	137
1003814971	1922032424	40	161
1003814971	1932211778	26	421
1003814971	1952390643	1406	6113
1003814971	1952427874	135	839
1003814971	1972557064	16	54
1003814971	1972664530	15	39
1003814971	1982716742	18	219
1003814971	1982843314	14	28
1003814971	1992817746	15	142
1003815127	1639124142	50	1383
1003815564	1538131214	14	65
1003815564	1831151455	36	273
1003815796	1225077035	27	395
1003816026	1104982743	12	25
1003817248	1235102690	23	81
1003817321	1528031226	70	665
1003817321	1588656946	11	74
1003817388	1508964123	20	261
1003818006	1023003969	83	834
1003818006	1083693584	49	280
1003818006	1154324507	38	385
1003818006	1255621587	143	1758
1003818006	1316946809	33	182
1003818006	1487644035	18	101
1003818006	1568460772	200	4963
1003818006	1598713281	13	117
1003818006	1629059761	55	1547
1003818006	1740570076	186	2397
1003818006	1770693954	59	425
1003818006	1801186150	177	2088
1003818006	1821017880	294	5270
1003818006	1861480303	51	397
1003818063	1487649430	15	49
1003818063	1578581443	21	71
1003818428	1376611103	46	424
1003818444	1144237272	45	388
1003819376	1134179377	15	116
1003819376	1235120676	16	99
1003819376	1235206087	155	1126
1003819376	1285849026	222	1189
1003819376	1336367515	438	10198
1003819376	1356339543	18	133
1003819376	1518996040	45	164
1003819376	1669569109	20	102
1003819376	1689772592	20	237
1003819376	1871543215	13	204
1003819376	1891900635	270	2403
1003819491	1538112230	30	776
1003819590	1043394745	14	26
1003819590	1083979025	47	147
1003819590	1285717298	36	146
1003819590	1639209596	82	809
1003819665	1144282583	232	12006
1003819665	1174660120	95	3383
1003819665	1184712085	11	119
1003819665	1245274901	16	164
1003819665	1285672204	36	1822
1003819665	1487741427	29	540
1003819665	1578597993	86	8024
1003819665	1669565180	42	1054
1003819665	1720175623	12	347
1003819665	1790700904	31	1189
1003819665	1811084718	21	688
1003819665	1962480772	36	1160
1003820127	1720018971	39	1302
1003820127	1902839673	20	133
1003820838	1023092053	383	5410
1003820838	1144223702	396	6319
1003820838	1164631552	12	119
1003820838	1205857372	234	3125
1003820838	1215988530	26	219
1003820838	1265536718	1449	73586
1003820838	1275576704	46	611
1003820838	1346242054	14	167
1003820838	1386673952	29	714
1003820838	1386680593	100	1314
1003820838	1467519769	35	658
1003820838	1508819566	547	10459
1003820838	1528150273	16	194
1003820838	1558543371	90	7602
1003820838	1659358281	16	276
1003820838	1669739454	36	381
1003820838	1679526644	78	834
1003820838	1801805510	19	1312
1003820838	1811944523	14	141
1003820838	1861489437	77	919
1003820861	1144396300	12	21
1003820861	1225087190	29	52
1003820861	1255334173	82	163
1003820861	1316000706	54	113
1003820861	1407801640	22	26
1003820861	1427007384	64	105
1003820861	1457479552	13	20
1003820861	1609822881	13	17
1003820861	1629056890	27	43
1003820861	1639123284	13	46
1003820861	1861447179	82	143
1003820861	1871656082	102	213
1003820861	1942488044	12	15
1003821703	1043240682	75	385
1003821703	1477549756	28	883
1003821703	1497770424	63	333
1003821703	1497790042	20	77
1003821703	1568406536	19	116
1003821703	1609804822	655	11804
1003821703	1710943881	27	278
1003821703	1780684431	60	437
1003821703	1992760342	87	624
1003821729	1023060472	60	885
1003821729	1114972353	13	471
1003821729	1144266024	43	589
1003821729	1164475711	29	135
1003821729	1174706576	57	217
1003821729	1194940205	19	104
1003821729	1205844495	50	422
1003821729	1235315425	15	112
1003821729	1245259878	149	1393
1003821729	1306897335	509	4672
1003821729	1306898960	13	30
1003821729	1346245271	53	333
1003821729	1366407603	1148	11944
1003821729	1376594366	155	922
1003821729	1477556546	58	383
1003821729	1528097391	12	57
1003821729	1538110556	58	357
1003821729	1568664613	15	36
1003821729	1619007887	32	368
1003821729	1619920949	13	27
1003821729	1629110192	22	459
1003821729	1639172810	136	2190
1003821729	1770679201	63	454
1003821729	1942315791	14	348
1003821729	1972524015	25	251
1003822453	1043262959	13	224
1003822453	1053452136	29	396
1003822453	1114917564	50	598
1003822453	1205863255	65	766
1003822453	1285685743	21	135
1003822453	1558324665	16	372
1003822453	1669594867	14	60
1003822453	1750384079	174	1509
1003822453	1851509392	16	117
1003822453	1871543215	15	122
1003822453	1902856131	12	126
1003823626	1386643294	27	231
1003824061	1003190356	61	472
1003824061	1023065489	33	116
1003824061	1073587655	96	723
1003824061	1073799367	127	1040
1003824061	1083775860	58	350
1003824061	1104804699	22	130
1003824061	1144301144	27	171
1003824061	1184658387	21	79
1003824061	1194783506	1088	7292
1003824061	1194838821	420	3079
1003824061	1205064532	65	219
1003824061	1225131501	55	438
1003824061	1245379015	28	53
1003824061	1245545391	255	4281
1003824061	1285664177	11	50
1003824061	1295034809	70	950
1003824061	1295743169	11	28
1003824061	1306037411	120	1010
1003824061	1316223944	162	1094
1003824061	1336235936	15	78
1003824061	1346251543	154	798
1003824061	1356689905	28	130
1003824061	1366438731	21	155
1003824061	1366713034	74	461
1003824061	1376536953	89	529
1003824061	1407886385	120	612
1003824061	1427098169	249	1601
1003824061	1427114990	2454	31976
1003824061	1457392789	79	2178
1003824061	1467412726	116	782
1003824061	1467424788	113	724
1003824061	1467539031	123	1447
1003824061	1467557488	43	655
1003824061	1477648178	398	2566
1003824061	1477657609	21	130
1003824061	1487663506	481	2283
1003824061	1508859661	778	4431
1003824061	1548227390	15	260
1003824061	1548266737	20	83
1003824061	1548546138	17	42
1003824061	1568481984	129	503
1003824061	1568513646	128	700
1003824061	1568692788	173	1593
1003824061	1578560462	84	861
1003824061	1578674404	105	2397
1003824061	1588796908	11	20
1003824061	1588990303	17	419
1003824061	1598718355	20	108
1003824061	1598737827	285	2030
1003824061	1598797094	98	603
1003824061	1598835308	12	37
1003824061	1629013172	25	125
1003824061	1629286976	184	1619
1003824061	1639186760	1204	6008
1003824061	1639378474	12	362
1003824061	1649299827	659	6441
1003824061	1649357229	31	125
1003824061	1669575908	25	215
1003824061	1700831724	71	479
1003824061	1720163025	396	4537
1003824061	1720349970	266	2014
1003824061	1750563722	80	486
1003824061	1770504557	14	116
1003824061	1801817416	21	147
1003824061	1801981089	18	165
1003824061	1811006661	100	438
1003824061	1821179789	32	258
1003824061	1831107895	171	951
1003824061	1851496152	57	291
1003824061	1912109919	13	36
1003824061	1932117173	1347	11431
1003824061	1962572396	22	157
1003824061	1972549053	31	292
1003824061	1982699328	30	185
1003824061	1992875249	11	34
1003824772	1134186315	22	79
1003824772	1497798847	87	529
1003824772	1689857385	12	45
1003825738	1417051517	17	42
1003825761	1720004450	147	1261
1003825761	1750392304	119	957
1003825761	1760492714	16	44
1003826090	1104857119	32	840
1003826090	1225033020	15	257
1003826090	1407801673	19	324
1003826090	1679660617	11	70
1003826090	1720019995	17	297
1003827304	1073605879	365	3355
1003827304	1255645644	14	49
1003827304	1366496937	42	299
1003827304	1821026816	15	231
1003827304	1851361778	109	501
1003827304	1962472860	149	703
1003828328	1053359729	35	142
1003828328	1093822124	163	1064
1003828328	1144471715	21	209
1003828328	1154433050	12	420
1003828328	1164580700	87	533
1003828328	1215956941	45	147
1003828328	1255387403	926	9839
1003828328	1275870214	19	131
1003828328	1295071520	53	176
1003828328	1306005715	16	283
1003828328	1306183314	568	4478
1003828328	1306869722	17	257
1003828328	1306883228	178	1093
1003828328	1326002049	262	1633
1003828328	1356305395	68	723
1003828328	1356367122	18	91
1003828328	1356528269	12	71
1003828328	1366578064	584	3646
1003828328	1558398230	164	1318
1003828328	1578568853	25	240
1003828328	1669484846	61	612
1003828328	1730426552	169	1546
1003828328	1801851258	13	122
1003828328	1821340092	19	130
1003828328	1841638103	62	405
1003828328	1891032611	53	718
1003828328	1992042709	1432	29449
1003829359	1437119310	55	236
1003829359	1902878341	27	117
1003831132	1003864810	34	121
1003831132	1003937475	41	358
1003831132	1093768962	24	129
1003831132	1114929064	44	419
1003831132	1124025176	105	554
1003831132	1124272547	118	877
1003831132	1164539730	11	28
1003831132	1184670549	101	678
1003831132	1215900154	24	194
1003831132	1225087190	46	627
1003831132	1225156888	1360	12460
1003831132	1235453309	11	37
1003831132	1255334173	1025	17112
1003831132	1265435960	199	2420
1003831132	1316121601	32	219
1003831132	1407801640	24	119
1003831132	1427007384	28	181
1003831132	1427142314	23	150
1003831132	1457479552	24	147
1003831132	1497859649	31	155
1003831132	1508956509	15	167
1003831132	1558329185	29	223
1003831132	1609173590	28	267
1003831132	1609817220	66	341
1003831132	1609823723	87	1121
1003831132	1619061066	62	1043
1003831132	1629056890	18	80
1003831132	1639120694	154	1185
1003831132	1639123284	922	14609
1003831132	1649246828	18	115
1003831132	1699728550	27	185
1003831132	1730219924	11	78
1003831132	1740270735	65	730
1003831132	1740291491	11	112
1003831132	1770531600	11	88
1003831132	1811984388	32	282
1003831132	1861447179	612	8672
1003831132	1861557753	68	302
1003831132	1861635971	11	50
1003831132	1871656082	64	449
1003831132	1922043744	42	878
1003831132	1922179597	49	561
1003831132	1932213600	22	240
1003831132	1952647737	13	183
1003831132	1972628006	30	232
1003831132	1982611281	14	69
1003831132	1992856819	23	199
1003831587	1255684460	17	93
1003832148	1265577191	14	270
1003832148	1770531600	58	1529
1003833013	1003198383	65	2170
1003833013	1043328198	21	68
1003833013	1093810327	31	204
1003833013	1124074273	19	89
1003833013	1124137054	18	61
1003833013	1164526786	121	715
1003833013	1174582050	46	454
1003833013	1245292630	13	46
1003833013	1265459242	580	6549
1003833013	1265568638	233	1606
1003833013	1326349986	1329	10589
1003833013	1376662296	73	539
1003833013	1376844936	422	3040
1003833013	1447232368	11	49
1003833013	1477516466	635	3143
1003833013	1497726343	147	634
1003833013	1578780870	222	1044
1003833013	1598744856	12	37
1003833013	1629021845	64	356
1003833013	1629089966	29	143
1003833013	1649223645	30	156
1003833013	1669603361	21	257
1003833013	1679528889	113	522
1003833013	1699076257	95	431
1003833013	1699731257	49	456
1003833013	1699798512	17	45
1003833013	1699887570	29	639
1003833013	1699947408	123	1443
1003833013	1700968427	20	42
1003833013	1720033947	289	1155
1003833013	1730480393	313	2075
1003833013	1750392916	115	933
1003833013	1780823021	13	100
1003833013	1821233941	30	117
1003833013	1821399767	262	1206
1003833013	1831471291	94	378
1003833013	1841562709	14	63
1003833013	1871512228	175	1941
1003833013	1952328924	1440	31188
1003833013	1982921151	13	95
1003834508	1003847047	21	84
1003834508	1003878539	22	228
1003834508	1013961838	496	2141
1003834508	1023049236	11	136
1003834508	1023092053	28	205
1003834508	1033270699	12	370
1003834508	1043453020	111	713
1003834508	1053321919	20	65
1003834508	1053495234	13	177
1003834508	1093852931	143	1314
1003834508	1114984671	11	59
1003834508	1144274879	14	30
1003834508	1154399749	17	151
1003834508	1154475200	68	493
1003834508	1164560124	95	986
1003834508	1174579155	46	170
1003834508	1184709057	26	225
1003834508	1194713461	12	122
1003834508	1205989118	31	139
1003834508	1215988530	17	320
1003834508	1225083207	12	40
1003834508	1225189525	29	679
1003834508	1235196510	98	835
1003834508	1245226190	74	236
1003834508	1255376000	25	150
1003834508	1255477360	43	327
1003834508	1255479218	287	2504
1003834508	1265419907	14	58
1003834508	1265515001	416	5299
1003834508	1275671232	393	3735
1003834508	1306938071	31	116
1003834508	1326390501	50	312
1003834508	1336287457	512	6277
1003834508	1346285152	79	1819
1003834508	1346285657	17	148
1003834508	1346354677	11	111
1003834508	1356489314	578	4686
1003834508	1376529743	23	76
1003834508	1376733857	113	1533
1003834508	1386715480	19	28
1003834508	1396790622	23	114
1003834508	1407994510	253	2259
1003834508	1437180239	117	783
1003834508	1447493358	255	2083
1003834508	1457499576	222	2088
1003834508	1467642942	13	136
1003834508	1497860019	278	10992
1003834508	1548265739	601	2499
1003834508	1558392563	15	221
1003834508	1568416311	11	226
1003834508	1578506762	2546	15004
1003834508	1578554630	11	56
1003834508	1588665251	28	300
1003834508	1588695514	143	642
1003834508	1679525919	24	264
1003834508	1689641102	67	1581
1003834508	1689653305	18	77
1003834508	1699874248	576	4693
1003834508	1740276518	59	367
1003834508	1740337526	11	42
1003834508	1740559483	28	109
1003834508	1750464830	31	178
1003834508	1760436216	17	138
1003834508	1760451900	30	203
1003834508	1760479380	57	393
1003834508	1770570806	37	367
1003834508	1780600577	11	118
1003834508	1780653618	383	5984
1003834508	1780658443	14	47
1003834508	1790717650	12	65
1003834508	1821019571	25	78
1003834508	1821020827	46	209
1003834508	1841237930	230	802
1003834508	1851325286	42	300
1003834508	1851331201	17	228
1003834508	1871606764	16	194
1003834508	1881626075	12	54
1003834508	1881632818	26	89
1003834508	1891782470	39	208
1003834508	1902059173	14	149
1003834508	1912081142	458	8692
1003834508	1912114547	1681	17731
1003834508	1922090554	12	94
1003834508	1932100229	22	78
1003834508	1932332624	715	7574
1003834508	1952307852	13	101
1003834508	1992759419	44	178
1003834979	1073597126	22	112
1003834979	1083659734	733	10222
1003834979	1154317527	34	286
1003834979	1215233986	34	310
1003834979	1275621211	46	367
1003834979	1275674533	33	120
1003834979	1306876065	16	49
1003834979	1518924752	64	523
1003834979	1528295532	97	544
1003834979	1649226952	138	833
1003834979	1710909585	36	321
1003834979	1770543399	147	1254
1003834979	1841325545	21	151
1003835026	1558391771	13	59
1003835026	1699721589	201	1620
1003835026	1720078041	360	5375
1003835026	1922032424	24	376
1003837618	1104887199	12	71
1003837618	1174512792	16	50
1003837618	1194766543	12	85
1003837618	1750454344	39	306
1003838194	1467884643	38	161
1003838194	1497759260	67	768
1003838194	1770502981	33	228
1003839333	1124074273	27	151
1003839333	1194787218	31	153
1003839903	1255376000	31	295
1003839903	1306938071	16	49
1003842212	1407191984	75	235
1003842212	1467442418	66	429
1003842212	1700991700	14	89
1003842212	1912948845	15	26
1003842212	1982671491	55	188
1003842501	1437150984	29	171
1003842501	1447457775	30	166
1003842501	1518911338	28	318
1003842501	1538244918	23	122
1003842501	1679679146	17	172
1003842501	1811213994	196	2096
1003842642	1891789772	39	220
1003842873	1205811221	34	241
1003842873	1629027578	94	924
1003844788	1033214416	14	46
1003845652	1114928108	15	101
1003845652	1174570386	50	877
1003845652	1447299649	11	39
1003845652	1578596904	163	6343
1003845652	1740233204	24	1147
1003845652	1942309166	13	188
1003846098	1104982743	14	122
1003846098	1366414534	19	381
1003846098	1508964883	27	170
1003846098	1538395975	12	69
1003846205	1275539587	34	352
1003847047	1003834508	22	85
1003847047	1013961838	600	2833
1003847047	1144273889	23	99
1003847047	1154399749	23	101
1003847047	1235196510	44	139
1003847047	1265419907	11	18
1003847047	1265430003	28	101
1003847047	1326390501	50	252
1003847047	1376529743	18	316
1003847047	1437135811	18	42
1003847047	1568473015	11	25
1003847047	1588695514	405	1933
1003847047	1659557866	16	52
1003847047	1699740373	16	87
1003847047	1699874248	13	68
1003847047	1770570806	82	937
1003847047	1780653618	47	605
1003847047	1881632818	26	118
1003847047	1881661288	20	814
1003847047	1891741849	23	61
1003847047	1982758850	15	46
1003847047	1992759419	122	375
1003847211	1669403846	37	427
1003847211	1740359348	35	440
1003848060	1104801547	60	1261
1003848060	1275730160	22	267
1003849209	1437363033	87	2385
1003849209	1447212592	28	139
1003849209	1598708513	15	123
1003849480	1710918545	107	8080
1003849480	1811946734	11	104
1003849506	1043526023	23	110
1003849506	1548296106	12	63
1003849654	1134117575	15	72
1003849654	1669556072	19	148
1003851171	1023003969	14	125
1003851171	1033306931	38	519
1003851171	1053497214	47	576
1003851171	1114950524	16	230
1003851171	1245228725	30	769
1003851171	1316946809	13	89
1003851171	1396712618	23	194
1003851171	1437196490	27	181
1003851171	1538195912	18	94
1003851171	1568401016	200	2282
1003851171	1568460772	50	783
1003851171	1619064193	12	46
1003851171	1649223439	13	75
1003851171	1679565287	17	134
1003851171	1699869875	580	15288
1003851171	1780781054	42	310
1003851171	1801840517	18	149
1003851171	1821017880	252	4684
1003851171	1942253547	24	362
1003851171	1962699868	30	946
1003851312	1083693519	13	98
1003851312	1740233899	17	61
1003851882	1689679581	18	228
1003852666	1528041811	14	45
1003853557	1225195340	14	74
1003853979	1356389878	20	95
1003853979	1972541498	13	27
1003854720	1043292899	12	108
1003854720	1396739165	15	54
1003854720	1609860659	31	179
1003854944	1336231091	45	1279
1003854944	1700827896	25	342
1003855032	1073517058	49	371
1003855032	1215913470	17	660
1003855032	1346249968	26	284
1003855032	1447221742	15	97
1003855032	1629053509	156	1947
1003855032	1821087164	13	118
1003855032	1972517365	16	155
1003855032	1972878361	29	123
1003856840	1972535318	11	240
1003857905	1104875103	32	299
1003857905	1801853346	12	64
1003858390	1194832477	20	1058
1003858390	1932103413	12	376
1003858390	1952476988	59	2233
1003858408	1023049236	120	3413
1003858408	1023092053	195	2914
1003858408	1033118104	2444	62741
1003858408	1033421664	11	67
1003858408	1053495234	125	1359
1003858408	1073560827	62	2031
1003858408	1083623797	19	576
1003858408	1093787384	11	122
1003858408	1174570683	18	189
1003858408	1215988530	154	2046
1003858408	1316917941	22	171
1003858408	1346218294	15	195
1003858408	1366476079	787	14948
1003858408	1376528398	511	6404
1003858408	1376590976	15	132
1003858408	1427067131	65	4795
1003858408	1427308717	16	594
1003858408	1437158433	153	1077
1003858408	1508829045	231	2056
1003858408	1518913607	524	5177
1003858408	1528150273	89	555
1003858408	1548202641	29	176
1003858408	1548344930	331	17390
1003858408	1558392563	310	4686
1003858408	1568412237	26	317
1003858408	1578854287	342	5637
1003858408	1598700940	19	113
1003858408	1629078712	21	392
1003858408	1639101751	42	647
1003858408	1639339948	19	181
1003858408	1659300200	239	3025
1003858408	1659392819	60	721
1003858408	1700864709	63	952
1003858408	1730121633	26	143
1003858408	1730132515	17	91
1003858408	1760436216	63	392
1003858408	1790717650	65	499
1003858408	1790740777	17	185
1003858408	1811909617	18	151
1003858408	1811985013	53	588
1003858408	1841227295	48	243
1003858408	1841290467	11	114
1003858408	1851333686	25	288
1003858408	1861587453	21	114
1003858408	1881987675	39	859
1003858408	1902996028	73	880
1003858408	1952341323	136	985
1003858408	1992779482	33	250
1003858713	1740291491	28	3339
1003859620	1083708226	39	242
1003859620	1164486726	148	1682
1003859620	1447293063	53	223
1003859620	1720029333	47	488
1003860412	1427030774	57	1198
1003860412	1558537282	46	509
1003860412	1922020908	33	409
1003861089	1205845567	37	215
1003861436	1548333214	16	125
1003861436	1629035936	12	133
1003861642	1235169822	66	1793
1003861642	1558365890	32	489
1003861642	1578527172	11	68
1003861899	1285725143	24	196
1003861899	1528037215	56	812
1003862053	1003893637	11	25
1003862053	1013238179	26	287
1003862053	1023049236	12	28
1003862053	1023090453	11	31
1003862053	1033257670	33	262
1003862053	1053364703	28	77
1003862053	1083983860	28	97
1003862053	1104849066	18	59
1003862053	1114964244	73	186
1003862053	1114984671	13	50
1003862053	1154399749	16	82
1003862053	1225039605	20	71
1003862053	1235196510	23	87
1003862053	1245294826	2938	17556
1003862053	1255376000	47	259
1003862053	1275511651	17	65
1003862053	1285681478	13	47
1003862053	1346377892	41	942
1003862053	1356367700	12	41
1003862053	1417901406	17	42
1003862053	1437261278	15	198
1003862053	1447251947	32	197
1003862053	1528015047	14	108
1003862053	1528052321	13	71
1003862053	1528387842	39	269
1003862053	1568511624	29	91
1003862053	1639122864	41	110
1003862053	1679525919	18	101
1003862053	1730179714	201	610
1003862053	1760427157	253	1388
1003862053	1760472799	128	708
1003862053	1770584211	16	70
1003862053	1780653618	91	569
1003862053	1780688739	12	29
1003862053	1851624969	29	51
1003862053	1902897754	23	100
1003862053	1962574541	25	303
1003862053	1992818363	11	187
1003862343	1033154026	51	333
1003862343	1235239211	179	1086
1003862343	1306874326	12	68
1003862343	1396714663	64	311
1003862343	1508835828	38	160
1003862343	1548212988	28	256
1003862343	1558315010	30	329
1003862343	1568562551	507	4382
1003862343	1780633289	45	180
1003862343	1851549273	19	135
1003862343	1982728036	13	26
1003862525	1770586794	11	114
1003862525	1932154705	124	2104
1003862616	1326087966	28	68
1003862616	1962489211	20	28
1003863622	1144378209	12	161
1003863622	1184915092	63	441
1003863622	1235157967	141	916
1003863622	1316096894	15	108
1003863622	1336333954	18	141
1003863622	1417901091	14	50
1003863622	1477522019	22	142
1003863622	1659361392	11	65
1003863622	1689605206	35	327
1003863622	1710918545	72	778
1003863622	1720088354	696	8542
1003863622	1801829296	44	367
1003863622	1811946734	11	39
1003863622	1831115070	44	389
1003863622	1871606269	63	528
1003863648	1326040684	65	400
1003863648	1649284613	22	128
1003864810	1003800830	14	84
1003864810	1003831132	32	207
1003864810	1003918210	732	3867
1003864810	1003944109	53	114
1003864810	1013017839	24	92
1003864810	1013071653	106	556
1003864810	1013158989	15	153
1003864810	1013981554	38	146
1003864810	1023006566	16	47
1003864810	1023123866	12	121
1003864810	1033116876	336	1144
1003864810	1033210166	176	563
1003864810	1033214416	224	741
1003864810	1033280094	16	67
1003864810	1043260482	953	4505
1003864810	1043581044	179	612
1003864810	1053348532	34	137
1003864810	1053391359	18	38
1003864810	1063443455	66	200
1003864810	1073550133	116	503
1003864810	1073628822	12	146
1003864810	1083660658	462	3101
1003864810	1093743874	15	76
1003864810	1093768962	73	291
1003864810	1124021308	17	71
1003864810	1124025176	1170	4281
1003864810	1124272547	897	4076
1003864810	1124388624	14	153
1003864810	1134183171	22	92
1003864810	1134220031	23	86
1003864810	1134489917	14	151
1003864810	1144266024	116	545
1003864810	1144277971	38	139
1003864810	1154326130	47	235
1003864810	1154380137	15	75
1003864810	1154384899	12	102
1003864810	1154392231	15	48
1003864810	1154646776	24	76
1003864810	1164464491	80	257
1003864810	1164474755	560	2459
1003864810	1164485363	18	60
1003864810	1164530465	479	2380
1003864810	1164539730	1169	4646
1003864810	1174569438	12	50
1003864810	1174582050	14	228
1003864810	1184626434	12	36
1003864810	1184644023	20	58
1003864810	1184670549	2514	10535
1003864810	1184670663	17	48
1003864810	1184705931	89	397
1003864810	1194723999	91	327
1003864810	1194794917	25	100
1003864810	1205818481	26	58
1003864810	1205879095	649	3257
1003864810	1205923539	1059	5388
1003864810	1215003348	13	37
1003864810	1215151154	250	1324
1003864810	1225156888	24	124
1003864810	1235109778	21	30
1003864810	1235225236	18	58
1003864810	1235453309	21	102
1003864810	1245227479	560	3800
1003864810	1245294826	37	125
1003864810	1255317590	31	91
1003864810	1255334173	24	142
1003864810	1265454391	793	4473
1003864810	1265465439	1362	4809
1003864810	1265577191	1486	8465
1003864810	1295710580	589	2724
1003864810	1295732725	72	222
1003864810	1295840031	14	163
1003864810	1295882561	679	3870
1003864810	1306800602	11	52
1003864810	1306898960	64	291
1003864810	1306921911	70	217
1003864810	1306938071	14	41
1003864810	1316088651	40	277
1003864810	1316992134	15	71
1003864810	1326041229	145	497
1003864810	1336119478	116	487
1003864810	1336193861	12	57
1003864810	1336205798	83	359
1003864810	1356391247	11	64
1003864810	1376521575	2148	18203
1003864810	1376529743	15	88
1003864810	1376544320	31	104
1003864810	1376644385	1062	5896
1003864810	1386749893	74	393
1003864810	1396731428	11	21
1003864810	1396790069	149	333
1003864810	1407808090	21	78
1003864810	1407859655	5598	47393
1003864810	1407889652	1175	5381
1003864810	1417947490	11	26
1003864810	1427000884	257	1424
1003864810	1427001445	20	52
1003864810	1427043546	36	305
1003864810	1427069632	2313	15837
1003864810	1427493246	66	133
1003864810	1437323367	58	220
1003864810	1447228788	18	107
1003864810	1447280284	20	48
1003864810	1447368071	876	3753
1003864810	1467449280	18	98
1003864810	1467504555	259	1201
1003864810	1467560128	118	291
1003864810	1467581462	15	144
1003864810	1487664561	11	35
1003864810	1487715645	2067	12260
1003864810	1487760906	32	85
1003864810	1487797312	110	785
1003864810	1497723464	85	1412
1003864810	1497807572	16	91
1003864810	1497859649	6354	33941
1003864810	1508074667	24	110
1003864810	1508826983	74	284
1003864810	1508956509	1013	7402
1003864810	1508979683	16	47
1003864810	1528003126	13	104
1003864810	1538208210	176	987
1003864810	1538342456	11	74
1003864810	1548306343	1551	10113
1003864810	1548357973	387	2225
1003864810	1548375082	604	2140
1003864810	1548393127	11	31
1003864810	1558302570	30	92
1003864810	1558391706	289	1338
1003864810	1558463745	189	885
1003864810	1558476309	51	835
1003864810	1558479212	57	126
1003864810	1568407310	58	168
1003864810	1568472819	11	17
1003864810	1568553519	1627	9118
1003864810	1578670543	1322	7238
1003864810	1588602031	98	847
1003864810	1588612832	159	790
1003864810	1588638795	13	70
1003864810	1588713440	218	1236
1003864810	1588771919	115	388
1003864810	1598742207	76	689
1003864810	1598756686	400	1382
1003864810	1598768780	757	2929
1003864810	1598845828	1242	5969
1003864810	1609803113	23	131
1003864810	1609817220	685	2492
1003864810	1609873124	88	271
1003864810	1619163854	33	63
1003864810	1619916806	111	480
1003864810	1619975331	46	144
1003864810	1629003470	12	70
1003864810	1629020086	25	105
1003864810	1629026364	2303	13191
1003864810	1629118609	75	312
1003864810	1639120694	527	2279
1003864810	1639197395	17	79
1003864810	1649246828	98	339
1003864810	1649267980	287	6152
1003864810	1649299827	19	68
1003864810	1649370057	954	5268
1003864810	1649588260	13	69
1003864810	1659312072	240	1652
1003864810	1669475950	23	76
1003864810	1669534517	538	3677
1003864810	1669564662	17	73
1003864810	1669654224	368	3057
1003864810	1679525919	29	174
1003864810	1679659585	406	1585
1003864810	1679678197	49	205
1003864810	1679794143	279	943
1003864810	1689626665	12	18
1003864810	1689775736	107	323
1003864810	1689776882	115	438
1003864810	1699728550	47	264
1003864810	1700049624	40	959
1003864810	1710002035	14	50
1003864810	1710051941	92	473
1003864810	1710065164	81	681
1003864810	1720010168	26	165
1003864810	1720085137	45	190
1003864810	1730166224	383	1497
1003864810	1730194259	288	1376
1003864810	1740291491	29	208
1003864810	1740533546	12	32
1003864810	1750328324	12	75
1003864810	1760415939	400	2213
1003864810	1760488779	101	1319
1003864810	1760542732	110	492
1003864810	1770531600	1112	5416
1003864810	1770568123	185	785
1003864810	1770593808	14	194
1003864810	1770626426	13	28
1003864810	1770678260	49	186
1003864810	1770691933	29	228
1003864810	1770802308	149	603
1003864810	1780692087	36	219
1003864810	1790715704	68	1752
1003864810	1790739977	136	704
1003864810	1801931928	110	2206
1003864810	1811034291	11	21
1003864810	1811077431	91	323
1003864810	1811984388	22	103
1003864810	1821034323	11	61
1003864810	1821053216	39	330
1003864810	1821191321	14	66
1003864810	1831116904	11	60
1003864810	1831151257	457	2092
1003864810	1831170232	293	1517
1003864810	1831281914	58	973
1003864810	1831381383	35	262
1003864810	1841266194	34	156
1003864810	1851386692	1546	8411
1003864810	1861431751	563	3767
1003864810	1861439952	15	32
1003864810	1861447179	14	87
1003864810	1861494072	53	404
1003864810	1871581314	61	144
1003864810	1881773232	168	1363
1003864810	1891755351	14	56
1003864810	1902033582	15	41
1003864810	1902125529	523	2402
1003864810	1902194905	14	81
1003864810	1902800535	106	601
1003864810	1902811714	33	102
1003864810	1902826779	11	22
1003864810	1902854623	28	428
1003864810	1912014564	487	1965
1003864810	1912194671	30	193
1003864810	1912992827	11	30
1003864810	1922043744	54	712
1003864810	1922177229	191	599
1003864810	1922368729	11	111
1003864810	1932213600	1422	8705
1003864810	1942326970	26	165
1003864810	1952403339	27	149
1003864810	1952627259	26	510
1003864810	1962424036	247	1361
1003864810	1962425611	85	369
1003864810	1972594877	41	86
1003864810	1972628006	18	104
1003864810	1982607156	23	292
1003864810	1982611281	421	1351
1003864810	1982643961	54	205
1003864810	1992856819	11	29
1003865999	1023398807	37	93
1003865999	1033185293	99	349
1003865999	1053353631	37	325
1003865999	1073500419	13	176
1003865999	1073527842	145	818
1003865999	1083609150	34	90
1003865999	1083616221	45	215
1003865999	1083617005	22	82
1003865999	1104968916	641	3063
1003865999	1134181365	24	249
1003865999	1144228487	707	3509
1003865999	1144231432	19	54
1003865999	1154417368	487	2946
1003865999	1164494027	11	70
1003865999	1184721722	13	39
1003865999	1184926362	66	538
1003865999	1205846037	21	73
1003865999	1215914254	40	162
1003865999	1245519651	22	81
1003865999	1265546048	11	38
1003865999	1275528085	45	116
1003865999	1275799645	1830	20782
1003865999	1306886866	24	113
1003865999	1316940034	67	334
1003865999	1366545311	15	76
1003865999	1366744534	150	1576
1003865999	1376561944	139	445
1003865999	1386611580	149	1237
1003865999	1386800019	26	97
1003865999	1427152685	49	251
1003865999	1427295872	14	58
1003865999	1467473579	56	172
1003865999	1487651857	164	647
1003865999	1487759023	31	425
1003865999	1497988596	91	285
1003865999	1518070481	359	3680
1003865999	1528243136	17	47
1003865999	1568433480	57	205
1003865999	1568808988	19	323
1003865999	1578518494	62	634
1003865999	1578555736	92	590
1003865999	1578704938	81	493
1003865999	1588635866	12	53
1003865999	1588686679	124	593
1003865999	1598006041	12	86
1003865999	1619072253	40	1045
1003865999	1629057229	424	1642
1003865999	1659347623	12	76
1003865999	1699726695	21	91
1003865999	1700890530	24	48
1003865999	1720053556	25	73
1003865999	1730414244	50	172
1003865999	1740515378	100	3315
1003865999	1750661534	292	968
1003865999	1780631390	32	186
1003865999	1790753358	260	2146
1003865999	1801867643	11	30
1003865999	1811998164	12	79
1003865999	1821390402	12	36
1003865999	1831103654	21	143
1003865999	1891752853	82	1217
1003865999	1902051816	89	472
1003865999	1902928583	16	79
1003865999	1922076603	35	115
1003865999	1922219716	11	46
1003865999	1922329853	21	161
1003865999	1932145505	11	47
1003865999	1972539567	124	678
1003865999	1972844884	34	580
1003866724	1225087190	12	48
1003866724	1255334173	11	82
1003866724	1861447179	33	209
1003866757	1033153895	12	30
1003866757	1437179231	58	532
1003867250	1336147834	24	177
1003867250	1831197508	31	227
1003867565	1013981554	35	436
1003867565	1053310326	324	5139
1003867565	1124098421	99	727
1003867565	1255360160	605	5193
1003867565	1265737084	23	102
1003867565	1356390264	12	35
1003867565	1396799102	194	2026
1003867565	1538265780	79	3331
1003867565	1548250582	17	90
1003867565	1629187331	110	669
1003867565	1689772592	58	375
1003867565	1710918545	87	1717
1003867565	1720058027	42	217
1003867565	1740215219	18	102
1003867565	1740348929	19	228
1003867565	1801152566	58	457
1003867565	1801957667	21	100
1003867565	1871543215	50	512
1003867565	1891759502	27	348
1003867565	1972503142	53	758
1003867631	1437122009	21	119
1003868423	1386720183	78	840
1003869082	1013994359	30	319
1003869082	1033153895	707	9260
1003869082	1083617120	15	48
1003869082	1083657886	31	157
1003869082	1134125644	52	495
1003869082	1285749036	11	102
1003869082	1326041633	11	41
1003869082	1356344451	38	226
1003869082	1457393035	389	2814
1003869082	1639237746	35	186
1003869082	1649246828	13	26
1003869082	1710924428	12	55
1003869082	1790772259	12	60
1003869082	1801835970	618	5350
1003869082	1942277835	11	114
1003869082	1942398029	111	563
1003869264	1033102942	25	108
1003869264	1104800671	36	292
1003869264	1184706152	97	686
1003869264	1205882396	11	19
1003869264	1376536573	42	171
1003869264	1477869295	18	87
1003869264	1558313213	13	36
1003869363	1184722779	44	697
1003869363	1184801433	13	38
1003869363	1356410351	86	616
1003869363	1396728630	43	265
1003869363	1407839921	18	61
1003869363	1538262092	12	363
1003869363	1659359446	93	455
1003869363	1952364747	33	154
1003869983	1093712655	32	186
1003869983	1871610378	13	36
1003869983	1922020908	27	139
1003870130	1366556227	56	1561
1003870130	1689672693	83	1850
1003870130	1952309098	66	1798
1003870445	1033228168	44	986
1003870445	1154386431	13	82
1003870445	1255401519	38	689
1003871344	1306882246	17	31
1003871344	1548376700	13	33
1003871344	1598875460	85	208
1003871344	1699756445	11	27
1003871344	1821103516	13	16
1003872185	1053353490	13	47
1003872185	1053376947	37	167
1003872185	1063494177	23	134
1003872185	1083601330	33	220
1003872185	1184864779	21	196
1003872185	1225085871	11	107
1003872185	1487656054	82	690
1003872185	1649259656	11	60
1003872185	1679520258	238	4118
1003872185	1699769901	14	93
1003872185	1740246693	28	152
1003872185	1780640870	15	82
1003872185	1932190808	24	301
1003872185	1942247044	87	702
1003873225	1013355106	20	59
1003873225	1063776698	492	3678
1003873225	1073959375	92	447
1003873225	1124466214	34	145
1003873225	1154317527	16	108
1003873225	1154435824	15	79
1003873225	1184993727	81	382
1003873225	1215233986	61	437
1003873225	1245290709	50	153
1003873225	1275879314	35	179
1003873225	1275885378	21	43
1003873225	1306876065	12	55
1003873225	1447253521	14	110
1003873225	1518924752	69	201
1003873225	1548220155	134	559
1003873225	1578796462	97	230
1003873225	1588690085	21	53
1003873225	1649226952	249	1323
1003873225	1649230111	23	28
1003873225	1669812962	31	139
1003873225	1679875645	62	230
1003873225	1699735233	16	17
1003873225	1770543399	521	3605
1003873225	1770862450	63	172
1003873225	1811233950	24	84
1003873225	1831159474	38	109
1003873225	1841394418	19	51
1003873225	1871876342	29	77
1003873225	1891801718	31	198
1003873225	1912079625	28	110
1003873225	1912348616	15	51
1003873225	1942305404	11	47
1003873225	1982040317	66	268
1003873266	1003981549	40	283
1003873266	1033141015	41	563
1003873266	1053353490	22	103
1003873266	1063470763	22	88
1003873266	1063494177	85	773
1003873266	1083601330	71	580
1003873266	1093740128	19	123
1003873266	1134187842	75	456
1003873266	1225085871	17	151
1003873266	1235102690	70	380
1003873266	1255378337	34	218
1003873266	1306965280	23	132
1003873266	1316995939	57	263
1003873266	1356397855	16	95
1003873266	1366490971	200	1334
1003873266	1396747960	111	515
1003873266	1396827804	22	129
1003873266	1477535326	44	240
1003873266	1578504056	19	123
1003873266	1588747554	47	285
1003873266	1609894716	22	165
1003873266	1629062799	14	166
1003873266	1649259656	70	1135
1003873266	1689973620	12	73
1003873266	1699769901	79	556
1003873266	1710075361	2159	51070
1003873266	1730165739	15	138
1003873266	1770536740	35	440
1003873266	1861559817	22	151
1003873266	1932156601	41	684
1003873266	1942247044	16	140
1003874819	1083888515	137	1017
1003874819	1225016561	341	5543
1003874819	1346237971	11	32
1003874819	1477590198	30	203
1003874819	1568413573	22	185
1003874819	1578552402	131	2701
1003874819	1609824010	24	259
1003874819	1619900370	579	9866
1003874819	1730223967	43	378
1003874819	1851407464	14	93
1003875394	1154317527	14	53
1003875394	1457587610	13	57
1003875394	1699714717	257	2256
1003875402	1629118609	40	1043
1003875402	1760542732	56	1191
1003875402	1790739977	67	1946
1003875683	1295789907	29	424
1003875683	1396790325	93	2601
1003875683	1497792550	21	94
1003875683	1811005150	34	666
1003875683	1881647204	43	603
1003877820	1053672527	163	1574
1003877820	1063459899	25	215
1003877820	1083616213	19	106
1003877820	1285868406	11	210
1003877820	1437135902	73	690
1003877820	1477595403	13	267
1003877820	1588665566	97	690
1003877820	1912951963	48	453
1003878539	1003834508	12	262
1003878539	1003864810	12	154
1003878539	1003908625	147	2058
1003878539	1013172493	22	201
1003878539	1013231620	17	193
1003878539	1013285865	25	249
1003878539	1013981554	27	470
1003878539	1023001146	71	1822
1003878539	1023088168	2253	24688
1003878539	1023097771	312	9579
1003878539	1023114634	318	3586
1003878539	1023123874	15	137
1003878539	1023124823	18	163
1003878539	1023140852	13	62
1003878539	1033118369	105	939
1003878539	1043501539	14	64
1003878539	1053317735	15	26
1003878539	1053348938	19	101
1003878539	1053356352	774	9032
1003878539	1053371641	21	107
1003878539	1053403402	1962	53122
1003878539	1053434274	42	356
1003878539	1063414233	344	7875
1003878539	1063457380	13	117
1003878539	1063471639	303	9013
1003878539	1063538577	121	10778
1003878539	1063587046	21	211
1003878539	1073535845	62	506
1003878539	1073568978	98	1428
1003878539	1073588711	1457	24874
1003878539	1073636239	24	243
1003878539	1073761680	22	605
1003878539	1073842431	22	168
1003878539	1083644579	455	8186
1003878539	1083692594	13	85
1003878539	1083710701	18	227
1003878539	1093044067	69	308
1003878539	1093748642	2148	26225
1003878539	1093751331	12	130
1003878539	1093809824	115	1417
1003878539	1093911364	21	99
1003878539	1104909316	19	158
1003878539	1114032968	11	185
1003878539	1114958691	12	165
1003878539	1124028972	160	3278
1003878539	1124089743	20	433
1003878539	1124099858	259	3466
1003878539	1124127683	30	1032
1003878539	1124283502	64	1400
1003878539	1134104672	693	15253
1003878539	1134144801	1592	22258
1003878539	1134220031	357	13877
1003878539	1134281223	18	148
1003878539	1134283575	13	65
1003878539	1144210253	1996	20182
1003878539	1144228446	12	58
1003878539	1144266024	14	82
1003878539	1144275934	17	82
1003878539	1154331262	130	866
1003878539	1154335933	48	351
1003878539	1154367001	88	1295
1003878539	1154384899	16	135
1003878539	1154436996	11	299
1003878539	1154504892	52	579
1003878539	1164410841	39	273
1003878539	1164411278	19	111
1003878539	1164628426	59	585
1003878539	1164663373	80	836
1003878539	1164736039	26	67
1003878539	1174582050	31	336
1003878539	1184670549	17	1556
1003878539	1184739922	15	560
1003878539	1184802886	117	1243
1003878539	1184912396	16	130
1003878539	1194713461	328	5365
1003878539	1194717504	24	112
1003878539	1194766808	46	546
1003878539	1194771030	50	537
1003878539	1194790055	23	199
1003878539	1205824737	234	3135
1003878539	1215003348	17	173
1003878539	1215005913	37	624
1003878539	1215139233	71	659
1003878539	1215931068	33	614
1003878539	1225066327	362	6104
1003878539	1225252422	20	78
1003878539	1235248071	204	3978
1003878539	1235261165	15	63
1003878539	1235362674	11	65
1003878539	1245292564	29	2229
1003878539	1245294826	48	563
1003878539	1255331583	23	231
1003878539	1255334173	11	56
1003878539	1255346961	181	2287
1003878539	1255647665	21	71
1003878539	1265591812	57	410
1003878539	1265738058	40	440
1003878539	1275509036	14	146
1003878539	1275536344	26	218
1003878539	1275575227	15	175
1003878539	1275778946	12	88
1003878539	1285651919	49	648
1003878539	1285662981	37	595
1003878539	1285726828	273	4032
1003878539	1285749044	30	790
1003878539	1285867838	24	203
1003878539	1295756948	93	2160
1003878539	1295772093	36	332
1003878539	1295785285	718	6040
1003878539	1295803377	56	1440
1003878539	1306825997	749	8235
1003878539	1306832605	17	117
1003878539	1306883848	11	84
1003878539	1306896477	18	343
1003878539	1306897335	20	84
1003878539	1306938071	26	99
1003878539	1306963624	71	4444
1003878539	1306995485	23	185
1003878539	1316161516	35	363
1003878539	1316186315	13	72
1003878539	1316900277	332	6867
1003878539	1316909526	18	388
1003878539	1316938327	279	4318
1003878539	1316945991	91	1351
1003878539	1316992134	29	139
[truncated: 331,692 more rows]
