# Supplementary material for: Properties of healthcare teaming networks as a function of network construction algorithms
Source: PLoS One. 2017 Apr 20;12(4):e0175876. doi: 10.1371/journal.pone.0175876 (PMC5398561; doi:10.1371/journal.pone.0175876)
Supplement: S2 File — This file contains the data used to construct all the censored networks. Censored network files are also available from figshare.com at (https://figshare.com/s/915649f63d8fe8b08c5e, doi: 10.6084/m9.figshare.3833943). (ZIP) [file pone.0175876.s006.zip › visit_counts_sliding_PRV_365.csv]

1003000142	1215034491	18	46
1003000407	1104806470	11	134
1003000407	1366431553	13	80
1003000407	1417188491	12	18
1003000407	1437125986	13	54
1003000407	1497940662	16	67
1003000407	1508852351	11	15
1003000407	1598875148	18	145
1003000407	1659538668	15	169
1003000407	1801862693	14	44
1003000407	1861501702	13	26
1003000407	1871555904	13	43
1003000407	1902109762	11	135
1003000407	1922098151	15	20
1003000480	1336390913	11	38
1003000522	1033153069	13	47
1003000522	1336172626	22	109
1003000522	1457307928	11	76
1003000522	1497976526	100	523
1003000522	1710921390	15	43
1003000530	1124087325	18	178
1003000936	1003852567	25	56
1003000936	1033130059	24	56
1003000936	1073573226	38	104
1003000936	1083636880	16	71
1003000936	1144222563	26	182
1003000936	1144241167	22	47
1003000936	1245222850	28	134
1003000936	1316960263	21	64
1003000936	1366468084	12	39
1003000936	1477575983	11	29
1003000936	1609894724	16	47
1003000936	1700835881	11	22
1003000936	1700874468	19	60
1003000936	1710195144	17	36
1003000936	1740202480	34	119
1003000936	1770786618	95	302
1003000936	1801818604	12	31
1003000936	1801894217	20	142
1003000936	1811105513	12	33
1003000936	1831112770	63	414
1003000936	1851345326	31	66
1003000936	1891982906	23	85
1003000936	1962474064	11	32
1003001256	1245320860	13	87
1003001462	1174724819	12	51
1003001462	1427244037	11	38
1003002890	1053396663	13	33
1003002890	1427095421	12	81
1003002890	1982651899	12	88
1003002932	1043273329	20	31
1003002932	1043282023	18	30
1003002932	1215905450	26	43
1003002932	1437339652	15	27
1003002932	1629297700	13	38
1003002932	1669670675	15	23
1003002932	1750341608	32	57
1003002932	1760414684	18	46
1003002932	1932178894	19	26
1003003963	1154686491	14	19
1003003963	1285734814	32	47
1003003963	1326112889	31	82
1003003963	1831331560	23	35
1003003963	1912962713	13	17
1003004318	1063434637	29	89
1003004318	1063491751	11	28
1003004318	1215044334	145	911
1003004318	1235367848	12	101
1003004318	1295835015	26	70
1003004318	1437250800	13	35
1003004318	1447259973	15	44
1003004318	1669588430	30	61
1003004318	1801995501	15	90
1003004318	1841235140	16	62
1003005034	1184604167	12	102
1003005034	1245210244	25	166
1003005034	1477533826	16	183
1003005836	1861540551	15	39
1003006586	1437321965	39	464
1003006610	1295797173	18	368
1003006610	1528128444	33	462
1003007063	1104918630	13	40
1003007063	1588763692	13	22
1003007063	1649362153	14	39
1003007063	1659343671	13	23
1003007279	1164762621	16	48
1003007279	1477704559	13	48
1003007279	1750551941	18	101
1003007287	1013922970	34	126
1003007287	1023107208	23	156
1003007287	1023117306	39	265
1003007287	1033152475	24	300
1003007287	1043256811	16	65
1003007287	1043296478	19	167
1003007287	1073770038	25	139
1003007287	1083775324	13	116
1003007287	1083818884	14	61
1003007287	1093930562	16	70
1003007287	1104087295	12	64
1003007287	1114293784	18	123
1003007287	1124187570	39	296
1003007287	1134323728	17	102
1003007287	1134382633	13	167
1003007287	1144318999	17	68
1003007287	1154421477	13	77
1003007287	1154588705	69	334
1003007287	1164501797	12	84
1003007287	1164626107	20	56
1003007287	1174547319	146	1175
1003007287	1194752386	35	99
1003007287	1205029998	21	82
1003007287	1215016837	16	92
1003007287	1215097290	11	52
1003007287	1235333816	14	77
1003007287	1235368861	22	143
1003007287	1245357896	20	70
1003007287	1255490801	14	52
1003007287	1265636831	16	49
1003007287	1275632200	25	130
1003007287	1295933158	11	83
1003007287	1326106881	32	620
1003007287	1346224607	12	28
1003007287	1346344876	15	107
1003007287	1356428650	25	221
1003007287	1396742714	17	259
1003007287	1417017104	32	166
1003007287	1427072669	17	73
1003007287	1437217130	35	243
1003007287	1447200308	36	194
1003007287	1457555039	24	162
1003007287	1477741122	29	153
1003007287	1487752804	35	190
1003007287	1497959068	200	3131
1003007287	1518980911	12	48
1003007287	1548457591	11	54
1003007287	1558429027	20	266
1003007287	1558528406	15	105
1003007287	1568648699	18	80
1003007287	1578623534	11	34
1003007287	1588621692	16	169
1003007287	1598095085	16	202
1003007287	1659387447	13	78
1003007287	1659464642	90	828
1003007287	1659487767	15	60
1003007287	1679642441	17	134
1003007287	1679660237	13	55
1003007287	1699979286	14	56
1003007287	1700826864	12	56
1003007287	1720247752	23	82
1003007287	1740349471	57	371
1003007287	1740489194	12	56
1003007287	1750347217	23	129
1003007287	1770642126	12	80
1003007287	1770798019	17	222
1003007287	1780744730	39	282
1003007287	1821098724	26	117
1003007287	1821158858	20	145
1003007287	1821292491	26	220
1003007287	1831304724	22	101
1003007287	1861426009	12	50
1003007287	1881886877	19	120
1003007287	1891739892	12	46
1003007287	1891803516	38	461
1003007287	1891922134	13	57
1003007287	1902000573	27	159
1003007287	1902865157	23	80
1003007287	1912068297	24	138
1003007287	1922038223	31	128
1003007287	1972662450	11	137
1003007287	1972662773	16	39
1003007287	1982808549	31	229
1003007287	1992012470	26	109
1003007345	1033478854	11	144
1003007345	1104868041	14	74
1003007345	1174817381	13	37
1003007345	1356378558	11	108
1003007345	1518135722	15	230
1003007345	1679589634	14	199
1003007345	1720024409	18	227
1003007592	1184653578	49	421
1003007592	1891936522	15	42
1003007683	1033144860	14	56
1003007683	1063449809	13	40
1003007683	1093801110	29	34
1003007683	1366499378	32	38
1003007683	1366538415	26	33
1003007683	1396831350	12	17
1003007683	1407870868	16	62
1003007683	1508826439	27	71
1003007683	1508952664	17	22
1003007683	1588762272	18	35
1003007683	1639110091	11	21
1003007683	1730214172	22	26
1003007683	1992805519	20	56
1003007998	1184738585	11	17
1003007998	1235169947	12	21
1003007998	1437244266	11	22
1003007998	1659364495	30	72
1003009135	1407867690	11	36
1003009218	1063526606	25	238
1003009218	1093779209	27	196
1003009218	1134106743	28	169
1003009218	1205032745	29	268
1003009218	1326036641	50	705
1003009218	1376818708	78	653
1003009218	1427150036	11	34
1003009218	1497746341	21	641
1003009218	1659507317	12	61
1003009218	1700845427	11	225
1003009218	1811976509	32	197
1003009218	1881663078	11	182
1003009218	1942224365	19	161
1003009283	1003065475	20	22
1003009283	1154360071	12	13
1003009283	1174674006	13	35
1003009283	1245237262	12	70
1003009283	1326256975	16	113
1003009283	1417274200	12	12
1003009283	1427089663	14	22
1003009283	1427257096	20	28
1003009283	1437360740	14	43
1003009283	1477593366	19	31
1003009283	1487868105	19	31
1003009283	1548267560	18	28
1003009283	1578624656	22	30
1003009283	1588858070	13	45
1003009283	1619903820	13	15
1003009283	1639407109	14	52
1003009283	1649264052	11	14
1003009283	1689615692	15	20
1003009283	1720288681	12	16
1003009283	1760597496	13	15
1003009283	1760692529	15	29
1003009283	1811928625	24	36
1003009283	1851332886	12	16
1003009283	1891745881	27	33
1003009283	1932132552	12	61
1003009283	1992706436	19	67
1003009630	1093974511	17	53
1003009630	1215130943	12	27
1003009630	1316255854	38	62
1003009630	1447274360	57	118
1003009630	1497737951	12	14
1003009630	1518125632	41	54
1003009630	1538159405	19	46
1003009630	1588604623	65	96
1003009630	1831139500	15	21
1003009630	1831311588	11	19
1003009630	1902833866	13	51
1003009630	1922042175	11	22
1003009630	1922080795	17	96
1003009630	1982635363	17	23
1003009846	1346325149	15	66
1003009853	1215103882	11	19
1003009853	1255343349	16	62
1003009853	1265755565	94	442
1003009853	1336173863	101	541
1003009853	1396097556	34	93
1003009853	1407296726	54	281
1003009853	1902879158	13	24
1003010117	1154379691	25	124
1003010117	1174562557	36	269
1003010117	1215193677	11	133
1003010117	1225048325	21	150
1003010117	1326016999	22	92
1003010117	1356420707	32	151
1003010117	1467548669	19	154
1003010117	1497798367	17	238
1003010117	1609130269	11	103
1003010117	1609932250	28	131
1003010117	1790755650	36	217
1003010117	1922038017	20	84
1003010265	1376537449	12	134
1003010406	1114048279	22	64
1003010406	1124342878	22	37
1003010406	1205803459	49	221
1003010406	1225274863	16	36
1003010406	1255537312	13	19
1003010406	1295829240	19	28
1003010406	1396711776	53	115
1003010406	1477529857	35	72
1003010406	1487782025	16	24
1003010406	1497702245	28	161
1003010406	1598725921	28	45
1003010406	1629226527	14	224
1003010406	1780798777	16	42
1003010406	1790753135	28	53
1003010406	1831166271	23	39
1003010406	1922075738	84	344
1003010463	1104079128	18	165
1003010539	1174547293	22	25
1003010539	1275673113	27	32
1003010539	1356364194	23	27
1003010539	1417971300	14	17
1003010539	1457375347	24	31
1003010539	1528082633	22	24
1003010539	1548282478	24	31
1003010539	1568616274	19	27
1003010539	1588675706	16	16
1003010539	1679898324	18	20
1003010539	1780602037	19	25
1003010539	1790707628	19	21
1003010539	1801810916	21	25
1003010539	1871598367	24	30
1003010539	1881618908	20	25
1003010752	1215128400	12	270
1003010752	1922126986	13	248
1003010786	1518963941	16	44
1003010786	1861498248	11	41
1003010844	1518284157	11	18
1003011529	1174529184	12	233
1003011529	1487625596	27	164
1003011529	1487859625	41	411
1003011529	1962473173	35	111
1003011610	1336139591	13	52
1003011610	1366403206	11	33
1003011610	1437279478	14	54
1003011610	1508857780	17	39
1003011610	1881684439	19	44
1003011800	1134438740	24	57
1003011800	1205883485	19	39
1003011800	1366483182	12	24
1003011800	1548329048	11	67
1003011800	1972662849	11	132
1003011834	1003870031	56	155
1003011834	1043270861	22	63
1003011834	1083686075	33	80
1003011834	1154320182	11	23
1003011834	1154608198	11	40
1003011834	1184605271	15	26
1003011834	1184729220	12	28
1003011834	1235116559	17	43
1003011834	1326039561	16	52
1003011834	1376535914	42	198
1003011834	1396731212	24	198
1003011834	1417924309	20	36
1003011834	1437116530	12	21
1003011834	1487850947	53	151
1003011834	1558329516	14	39
1003011834	1619955754	14	24
1003011834	1629031653	29	69
1003011834	1629274139	16	36
1003011834	1700894235	30	74
1003011834	1740319870	31	65
1003011834	1760420889	28	97
1003011834	1760466692	25	54
1003011834	1912283060	18	42
1003011834	1912988940	19	52
1003012014	1245407378	15	51
1003012014	1750369815	19	159
1003012113	1013028570	11	48
1003012113	1053420067	22	80
1003012113	1053445411	19	151
1003012113	1063524403	27	160
1003012113	1093781452	14	46
1003012113	1144497348	45	257
1003012113	1164498317	12	126
1003012113	1174673511	19	320
1003012113	1184650319	18	53
1003012113	1184662967	11	39
1003012113	1194836510	14	163
1003012113	1235115791	20	47
1003012113	1275645541	33	311
1003012113	1295725513	24	84
1003012113	1316059660	39	512
1003012113	1356348858	11	39
1003012113	1396740395	28	109
1003012113	1407854789	18	125
1003012113	1437260882	25	81
1003012113	1467660613	11	40
1003012113	1487666723	28	323
1003012113	1487825071	14	194
1003012113	1548379415	34	318
1003012113	1568677755	13	95
1003012113	1609856012	15	36
1003012113	1609988054	25	116
1003012113	1639191075	19	80
1003012113	1700960325	28	168
1003012113	1730178302	31	151
1003012113	1801864467	12	41
1003012113	1871643536	16	89
1003012113	1902908718	53	791
1003012113	1912194804	18	139
1003012113	1932201720	11	184
1003012113	1972733699	18	66
1003012113	1992908826	26	142
1003012154	1053349522	40	108
1003012154	1073538740	23	60
1003012154	1225084965	36	80
1003012154	1235334616	42	81
1003012154	1366410854	11	19
1003012154	1578670436	11	23
1003012154	1609896711	26	67
1003012154	1720056336	17	52
1003012154	1801862123	11	20
1003012154	1992739197	31	40
1003012428	1174583447	15	38
1003012428	1184621179	14	49
1003012428	1275730194	11	28
1003012428	1356301626	16	44
1003012428	1366443673	12	32
1003012428	1467453258	11	55
1003012428	1518989334	15	45
1003012428	1609872860	11	37
1003012428	1932161403	41	95
1003012428	1942261250	17	84
1003012733	1467668053	13	49
1003013004	1003877499	16	127
1003013004	1114996444	13	100
1003013004	1154390300	21	106
1003013004	1295787067	15	77
1003013004	1568418804	13	94
1003013004	1578677498	15	94
1003013004	1689709099	46	183
1003013004	1831189414	12	38
1003013004	1871520643	18	179
1003013004	1922278852	17	127
1003013061	1073584942	11	14
1003013061	1770683286	11	14
1003013079	1184679516	14	28
1003013079	1356397608	11	54
1003013079	1407802754	11	25
1003013343	1134387244	44	560
1003013343	1295795961	24	141
1003013343	1326008327	15	46
1003013343	1376736785	11	81
1003013343	1497715700	27	232
1003013343	1598749111	13	95
1003013343	1609024371	11	51
1003013343	1609162536	19	124
1003013343	1700133980	33	216
1003013343	1740240308	16	171
1003013343	1902868896	21	201
1003013392	1144517939	34	170
1003013582	1003928409	11	25
1003013582	1063489052	17	87
1003013582	1144338195	12	22
1003013582	1245344506	23	44
1003013582	1396857819	34	79
1003013582	1477870764	16	48
1003013582	1528170065	19	52
1003013582	1548252281	21	69
1003013582	1588776025	18	30
1003013582	1679685150	16	35
1003013582	1780796607	18	32
1003013582	1790781508	30	64
1003013582	1831351436	27	58
1003013582	1891802849	38	80
1003013582	1962677427	41	130
1003013608	1245240753	21	120
1003013608	1326021684	20	65
1003013608	1487728655	29	116
1003013608	1497718928	22	140
1003013608	1902844004	17	118
1003013657	1063694644	12	26
1003013657	1124004908	11	17
1003013657	1497755177	36	411
1003013657	1598735557	13	31
1003013657	1679763882	13	17
1003013657	1740497510	16	45
1003013673	1033210737	18	92
1003013673	1184625774	29	292
1003013673	1225145196	11	31
1003013673	1235235771	12	30
1003013673	1316117864	11	33
1003013673	1407093818	21	122
1003013673	1508896960	18	118
1003013673	1548405285	21	155
1003013673	1568613693	16	88
1003013673	1578660395	16	58
1003013673	1619090131	17	45
1003013673	1629286141	12	72
1003013673	1669406807	20	127
1003013756	1104822196	43	170
1003013756	1184724338	16	174
1003013756	1255391991	25	95
1003013756	1265407324	29	127
1003013756	1336158658	22	163
1003013756	1417140211	18	78
1003013756	1427086743	18	56
1003013756	1518128180	15	93
1003013756	1518938737	19	84
1003013756	1710947452	24	76
1003013756	1730269002	14	54
1003013756	1730330267	16	31
1003013756	1790758183	15	86
1003013756	1861484255	80	266
1003015025	1104928621	19	103
1003015025	1144415548	34	245
1003015025	1194704064	25	621
1003015025	1306056379	12	113
1003015025	1396931838	11	46
1003015025	1467432583	13	64
1003015025	1568564086	15	76
1003015025	1588605091	17	63
1003015025	1679639066	11	45
1003015025	1740486034	28	193
1003015025	1811932726	14	72
1003015025	1861428815	16	66
1003015025	1902948078	16	78
1003015025	1912028788	18	131
1003015025	1922077692	20	77
1003015025	1922194901	16	79
1003015025	1962441055	14	82
1003015140	1073618724	11	13
1003015140	1629168158	13	15
1003015140	1760589592	15	22
1003015157	1265407092	17	19
1003015157	1821046855	19	24
1003015157	1962500413	16	21
1003015207	1578735569	22	181
1003015280	1174576938	16	80
1003015421	1790725182	13	60
1003015686	1043277288	11	69
1003015686	1518946359	114	599
1003015686	1629068119	12	63
1003016247	1033119284	11	352
1003016643	1720237050	16	59
1003016643	1831319789	11	33
1003017021	1013019769	12	16
1003017021	1093035883	25	41
1003017021	1215082193	20	37
1003017021	1235117771	11	27
1003017021	1295832814	16	34
1003017021	1366641839	31	172
1003017021	1396954764	11	28
1003017021	1518176965	29	51
1003017021	1598755753	22	50
1003017021	1841274560	28	45
1003017021	1962610618	34	60
1003017047	1003949330	17	23
1003017047	1013998822	16	22
1003017047	1063451631	20	23
1003017047	1104894815	24	30
1003017047	1205097375	26	41
1003017047	1205150182	27	35
1003017047	1285622522	11	12
1003017047	1285801837	17	22
1003017047	1386692929	24	29
1003017047	1477515674	27	47
1003017047	1952384265	17	20
1003017187	1639223985	12	47
1003017393	1386758779	13	16
1003017393	1649294653	15	19
1003017393	1861434771	12	14
1003017393	1871847293	13	23
1003017823	1609905876	14	139
1003018961	1508945940	19	31
1003019209	1831297274	16	530
1003019563	1104884097	12	52
1003019563	1114110376	18	58
1003019563	1215005749	12	83
1003019563	1255357992	32	69
1003019563	1255385993	12	61
1003019563	1265500706	18	95
1003019563	1417052424	11	29
1003019563	1457429797	13	15
1003019563	1518985845	30	128
1003019563	1538379144	12	144
1003019563	1558421966	18	75
1003019563	1649208273	12	106
1003019563	1649348384	12	19
1003019563	1720156268	26	79
1003019563	1831263342	14	63
1003019563	1922036912	11	56
1003019571	1053433938	13	157
1003019571	1154381796	26	227
1003019571	1174582456	14	75
1003019571	1184601908	11	35
1003019571	1225252604	15	73
1003019571	1386854875	18	157
1003019571	1396959995	21	87
1003019571	1447451067	35	519
1003019571	1467403006	30	189
1003019571	1497714786	15	53
1003019571	1538267547	11	61
1003019571	1689634388	19	114
1003019571	1942206529	11	124
1003019720	1023113768	15	30
1003019720	1073509618	24	31
1003019720	1083631683	30	45
1003019720	1093749608	35	56
1003019720	1093759417	11	28
1003019720	1093926511	43	73
1003019720	1124118724	22	34
1003019720	1134322852	23	31
1003019720	1144211459	12	133
1003019720	1154393650	13	28
1003019720	1174663272	13	23
1003019720	1225088107	12	38
1003019720	1245282250	13	14
1003019720	1255549051	11	16
1003019720	1275506446	15	29
1003019720	1295705614	16	44
1003019720	1306891999	30	36
1003019720	1396930681	44	67
1003019720	1407052210	30	39
1003019720	1427028828	15	35
1003019720	1447270616	15	30
1003019720	1447272968	13	30
1003019720	1467411983	12	19
1003019720	1528088036	20	44
1003019720	1629233119	20	26
1003019720	1659325926	26	33
1003019720	1730170028	14	103
1003019720	1760412506	12	26
1003019720	1780638601	33	50
1003019720	1790856185	14	46
1003019720	1831176080	29	67
1003019720	1841288891	12	29
1003019720	1912111691	14	28
1003019720	1922359041	12	24
1003019720	1932173432	14	53
1003019720	1932361458	36	51
1003019720	1952348526	34	48
1003019720	1952355620	12	13
1003019720	1992759286	28	34
1003020041	1417028754	19	61
1003020785	1982606687	11	11
1003021973	1982701967	12	59
1003022823	1053491910	23	60
1003022823	1144373960	22	67
1003022823	1194818419	14	34
1003022823	1205918661	17	66
1003022823	1356593255	17	51
1003022823	1437231818	24	62
1003022823	1760625727	23	52
1003022823	1780842617	24	117
1003022823	1861608663	16	26
1003023284	1083735146	15	158
1003023284	1184760696	31	385
1003023284	1336142504	22	376
1003023284	1720076466	21	147
1003023284	1740259530	21	91
1003023284	1831283332	74	852
1003023284	1891041968	11	89
1003023284	1912285099	27	428
1003023284	1952686719	12	315
1003023284	1972569622	16	212
1003023581	1982651337	15	208
1003023771	1033168554	20	73
1003023771	1104824002	39	57
1003023771	1134127038	14	47
1003023771	1174782775	11	25
1003023771	1184604167	11	29
1003023771	1245210244	12	48
1003023771	1316946908	32	38
1003023771	1356304604	12	59
1003023771	1417903352	19	23
1003023771	1477533826	18	81
1003023771	1578530127	12	40
1003023771	1578561676	36	55
1003023771	1629076898	35	50
1003023771	1689673329	14	65
1003023771	1699755603	14	20
1003023771	1740261452	32	46
1003023771	1780622563	37	44
1003023771	1790783694	32	40
1003023771	1790949006	14	31
1003023771	1831198522	22	28
1003023771	1962482950	11	21
1003023771	1982810289	35	46
1003024936	1184737629	13	21
1003024936	1457463119	12	15
1003024936	1568459360	16	23
1003024936	1831202373	11	20
1003024936	1922036854	15	25
1003025032	1013906890	18	24
1003025032	1083661771	25	50
1003025032	1588644207	11	38
1003025032	1881668689	14	20
1003025032	1972839082	22	37
1003025271	1013977909	15	33
1003025271	1083676266	22	61
1003025271	1265491559	39	143
1003025271	1376503268	13	27
1003025271	1689633927	11	25
1003025271	1689698870	14	27
1003025347	1053412700	24	70
1003025347	1114976867	43	216
1003025347	1124025283	15	51
1003025347	1740364090	11	32
1003025727	1093922197	29	177
1003025727	1124395991	18	200
1003025727	1508193798	20	67
1003025727	1700107968	17	95
1003025875	1003813015	11	129
1003025875	1053395160	11	63
1003025875	1386617520	15	64
1003025875	1447222724	11	36
1003025875	1467475137	13	27
1003025875	1568551521	13	24
1003025875	1619959061	11	56
1003025875	1689647844	14	92
1003025875	1811960883	16	66
1003025875	1841397742	25	169
1003025875	1861577371	16	73
1003025909	1134190226	12	31
1003025909	1295750941	11	38
1003025909	1437272440	11	15
1003025909	1508808544	17	40
1003025909	1861507626	17	37
1003025909	1902013576	12	31
1003026238	1376573147	15	26
1003026287	1790816700	26	261
1003026790	1174566574	13	20
1003026790	1922090836	15	63
1003027087	1003022237	18	23
1003027087	1114974995	15	18
1003027087	1144300732	27	37
1003027087	1184871758	12	15
1003027087	1578592820	15	20
1003027087	1790973782	17	28
1003027087	1841275575	20	32
1003027087	1932270758	22	28
1003027194	1013020569	17	47
1003027392	1912933003	16	36
1003027582	1174576219	15	69
1003027582	1437155140	15	105
1003027582	1457573974	22	140
1003027582	1518057512	21	203
1003027582	1881690592	12	56
1003027764	1144259235	27	202
1003027764	1154367837	25	385
1003027764	1336176817	25	347
1003027764	1720241201	22	41
1003027939	1013997741	88	1249
1003027939	1033159850	12	244
1003027939	1174537567	46	490
1003027939	1215200381	11	61
1003027939	1245488543	23	538
1003027939	1265434443	13	97
1003027939	1265695241	66	646
1003027939	1295765642	14	2357
1003027939	1316041734	45	461
1003027939	1326030859	22	315
1003027939	1326049420	11	115
1003027939	1356441836	19	1171
1003027939	1427017698	16	441
1003027939	1447225784	14	160
1003027939	1457339160	29	333
1003027939	1467546812	11	118
1003027939	1477555753	35	271
1003027939	1497089460	14	150
1003027939	1518055847	24	227
1003027939	1548292246	18	199
1003027939	1609862887	13	107
1003027939	1669503108	12	284
1003027939	1669565461	50	736
1003027939	1700818408	39	515
1003027939	1710917026	34	823
1003027939	1720176068	31	279
1003027939	1740254259	30	946
1003027939	1760696967	11	138
1003027939	1790861920	17	175
1003027939	1811075773	14	157
1003027947	1093908998	17	18
1003027947	1104806447	17	23
1003027947	1235219270	13	36
1003027947	1235333618	13	19
1003027947	1568608644	29	41
1003027947	1629216841	12	15
1003027947	1679559454	15	21
1003027947	1740266642	15	20
1003027947	1831358332	15	57
1003027947	1962481242	13	16
1003028093	1114993995	17	19
1003028093	1184601247	12	13
1003028093	1346447588	21	24
1003028093	1366418139	24	30
1003028093	1386610947	25	30
1003028093	1407082670	18	20
1003028093	1447219746	23	30
1003028093	1528034386	12	14
1003028093	1548579824	12	14
1003028093	1548586852	16	19
1003028093	1578541116	12	64
1003028093	1578898615	21	23
1003028093	1649477878	18	24
1003028093	1700830726	24	32
1003028093	1720003122	13	17
1003028093	1790944999	20	23
1003028093	1831165695	13	17
1003028093	1861486318	12	33
1003028093	1871563858	11	26
1003028093	1891012407	11	13
1003028705	1346456696	14	45
1003028705	1376692236	27	77
1003028705	1487978904	23	60
1003028762	1679585947	13	29
1003028762	1700899002	13	42
1003029125	1114098589	11	48
1003029125	1407103005	13	28
1003029125	1417906629	78	420
1003029125	1578902649	20	54
1003029125	1679644082	15	69
1003029125	1699771402	12	31
1003029125	1740239854	55	364
1003029125	1881686897	11	33
1003029125	1902874902	16	57
1003029125	1982860060	21	139
1003029224	1578596227	16	60
1003029430	1124021134	11	32
1003029430	1205814910	24	127
1003029430	1447226790	12	42
1003029430	1487654810	18	45
1003029430	1538147046	44	165
1003029430	1609864107	13	37
1003029430	1811262470	11	51
1003029430	1821061862	12	38
1003029430	1821069790	13	32
1003029430	1851370860	11	24
1003029562	1790749059	18	44
1003029950	1003911058	22	68
1003029950	1659368652	18	57
1003029950	1780696401	22	114
1003029950	1851324941	13	34
1003029950	1912228115	15	70
1003030586	1053390500	97	1031
1003030586	1457358475	13	45
1003030586	1528046646	14	39
1003030586	1578754164	12	42
1003030586	1699062505	12	26
1003030586	1730375403	11	34
1003030586	1770512915	11	31
1003030586	1962438143	15	46
1003030628	1184683161	14	23
1003030628	1437385861	11	16
1003030628	1598956708	13	15
1003030628	1821030040	11	30
1003030651	1134422652	12	72
1003030651	1164572095	24	195
1003030651	1306800396	22	226
1003030651	1306826250	12	405
1003030651	1407828940	39	301
1003030651	1477526259	11	126
1003030651	1497727937	27	219
1003030651	1689646127	27	265
1003030651	1740257104	26	133
1003030651	1871548990	15	142
1003030693	1104936558	34	775
1003030693	1174634760	17	85
1003030693	1427051556	15	63
1003030693	1609986314	11	28
1003030693	1851401848	14	49
1003030693	1922191659	20	77
1003031212	1013945815	11	75
1003031212	1073597258	19	135
1003031212	1124010426	20	237
1003031212	1255417192	18	188
1003031212	1336235258	17	178
1003031212	1427382407	26	732
1003031212	1679545362	92	7998
1003031212	1831461839	54	485
1003031212	1861499469	12	76
1003031378	1396730404	20	44
1003031691	1013017748	16	38
1003031691	1841227147	27	66
1003033135	1285666883	11	25
1003033309	1770676306	12	377
1003033317	1124004239	11	11
1003033317	1164537304	36	75
1003033317	1164645933	17	40
1003033317	1447214325	20	27
1003033317	1467430249	12	26
1003033317	1477747384	14	27
1003033317	1578664231	13	15
1003033317	1578753786	16	30
1003033317	1588979314	15	31
1003033317	1609852920	17	31
1003033317	1659359396	46	117
1003033317	1659528594	11	15
1003033317	1730191131	37	54
1003033317	1730341264	21	50
1003033317	1740224476	30	59
1003033317	1760702120	14	17
1003033317	1831176171	31	78
1003033317	1841276698	17	27
1003033317	1881856144	25	44
1003033317	1902882871	21	34
1003033317	1942262282	43	132
1003033317	1942288618	15	26
1003034018	1942209044	12	47
1003034281	1033157631	12	54
1003034828	1124105630	13	21
1003034828	1255462370	31	37
1003034828	1285746446	11	11
1003034828	1295751097	16	29
1003034828	1356507305	26	38
1003034828	1467677328	21	22
1003034828	1598847576	30	40
1003034828	1649420050	33	52
1003034828	1720253172	34	54
1003034828	1770780256	26	34
1003034828	1952328429	11	14
1003034828	1982820965	19	22
1003035122	1073523593	11	17
1003035122	1144294463	11	64
1003035122	1144424649	11	46
1003035122	1275799710	11	50
1003035122	1396725149	12	18
1003035122	1427205400	18	19
1003035122	1528133907	20	128
1003035122	1558335687	11	23
1003035122	1649246943	15	59
1003035122	1679543151	17	131
1003035122	1831315852	12	25
1003035122	1881673952	15	112
1003035965	1194778423	39	138
1003035965	1558314914	15	30
1003036252	1114976677	12	25
1003036252	1144245648	38	187
1003036252	1285663591	34	169
1003036252	1548459019	14	58
1003036252	1770897860	19	88
1003037169	1518023035	16	59
1003037359	1063418101	40	60
1003037359	1225061633	18	33
1003037359	1316173081	21	25
1003037359	1346389236	15	18
1003037359	1396984043	19	26
1003037359	1477691715	12	18
1003037359	1477714194	18	25
1003037359	1477789725	14	22
1003037359	1629024948	15	21
1003037359	1629284559	13	18
1003037359	1679594105	19	34
1003037359	1770518813	31	84
1003037359	1821128125	13	19
1003037359	1891993119	11	17
1003037417	1497862437	11	40
1003037615	1073581864	14	200
1003037615	1114948635	22	172
1003037615	1225217904	31	157
1003037615	1255337838	62	502
1003037615	1356347918	17	303
1003037615	1447453394	31	127
1003037615	1518910157	31	497
1003037615	1548437544	12	114
1003037615	1568468726	45	343
1003037615	1760412795	31	144
1003037615	1790897908	12	136
1003037615	1922236470	16	254
1003037615	1932152543	20	148
1003037615	1932186681	26	136
1003037615	1942269121	18	180
1003037615	1982724506	37	249
1003038274	1073567301	14	66
1003038274	1174703516	13	30
1003038274	1245540111	14	38
1003038605	1811950736	13	32
1003038605	1861456220	11	71
1003038803	1134150758	21	27
1003038803	1194762732	11	20
1003038803	1326045865	12	56
1003038803	1407010713	17	23
1003038803	1427019918	21	27
1003038803	1427055813	13	48
1003038803	1598778136	22	31
1003038803	1790722783	11	27
1003038803	1831145069	13	42
1003038803	1871547323	11	30
1003038803	1902065204	22	31
1003038811	1073587085	17	61
1003038811	1144208521	11	23
1003038811	1184602666	38	118
1003038811	1205814787	21	121
1003038811	1447249255	11	18
1003038811	1447548623	16	47
1003038811	1457339939	78	759
1003038811	1528046000	13	26
1003038811	1598743072	16	56
1003038811	1609078302	30	82
1003039892	1083793772	12	58
1003039892	1356421382	11	16
1003039892	1457431561	16	30
1003039892	1467532309	14	37
1003039892	1538127279	13	20
1003039892	1629187893	13	25
1003039892	1639106438	16	23
1003039892	1639149768	12	28
1003039892	1669432639	16	20
1003039892	1730345729	16	20
1003039892	1750541009	14	19
1003039892	1821019118	25	204
1003039892	1861506750	12	20
1003039892	1982784971	13	42
1003039892	1992885081	23	44
1003040031	1184670978	26	106
1003040031	1205813599	37	82
1003040031	1255354965	25	78
1003040031	1396768198	21	86
1003040031	1477596872	22	89
1003040031	1578586285	31	114
1003040031	1871516575	19	44
1003040031	1962645119	12	22
1003040106	1477515047	25	115
1003040106	1477537801	12	231
1003040296	1053575092	21	97
1003040296	1174501043	36	164
1003040296	1386698892	21	143
1003040296	1447250204	15	84
1003040296	1497701841	14	55
1003040296	1881699965	12	43
1003040528	1134129356	26	145
1003040528	1194724948	16	42
1003040528	1407826860	13	34
1003040676	1699935999	13	59
1003040676	1922200245	11	34
1003040940	1003095811	14	41
1003040940	1033177688	13	26
1003040940	1073529145	32	93
1003040940	1144252032	12	58
1003040940	1194977116	14	49
1003040940	1205842903	26	111
1003040940	1205865334	12	67
1003040940	1235208919	12	62
1003040940	1295725067	22	39
1003040940	1376693317	21	58
1003040940	1417071861	29	53
1003040940	1497761555	13	28
1003040940	1578600045	12	61
1003040940	1649285446	30	120
1003040940	1689756694	17	39
1003040940	1740293968	26	61
1003040940	1811080633	17	180
1003040940	1902902026	16	21
1003040940	1972692028	17	39
1003040940	1972826436	21	47
1003041005	1144391525	41	67
1003041005	1194959916	12	13
1003041005	1205804622	31	45
1003041005	1205878386	24	39
1003041005	1265464432	15	20
1003041005	1457585259	23	35
1003041005	1548298839	12	53
1003041005	1649270554	11	22
1003041005	1679542781	13	78
1003041005	1679757561	33	56
1003041005	1720063100	14	21
1003041005	1740448224	27	32
1003041005	1790771004	14	76
1003041005	1821005273	13	23
1003041005	1891781282	26	37
1003041005	1942245170	16	63
1003041104	1659460244	146	3579
1003041104	1679686661	18	208
1003041187	1073769725	11	41
1003041187	1134253271	24	65
1003041187	1154369197	12	22
1003041187	1235169871	25	53
1003041187	1235409673	14	20
1003041187	1265455109	12	37
1003041187	1336375260	15	16
1003041187	1427004118	14	44
1003041187	1487605150	13	43
1003041187	1497089460	13	43
1003041187	1528019866	29	80
1003041187	1568688877	12	47
1003041187	1629210380	17	37
1003041187	1750357810	14	26
1003041187	1912940446	17	37
1003041187	1932137429	27	55
1003041427	1184650848	31	96
1003041427	1225057276	22	100
1003041427	1891756789	36	181
1003041427	1992977854	11	35
1003041484	1356383467	11	12
1003041484	1902851090	11	12
1003041641	1356387039	13	16
1003041641	1417049149	16	28
1003041641	1477584654	18	30
1003041641	1609807882	15	21
1003041641	1649208299	11	16
1003041641	1790725893	17	25
1003041641	1790789717	11	34
1003041641	1861423048	11	18
1003041641	1881634483	13	35
1003041641	1972767267	13	18
1003041708	1265573752	12	13
1003041708	1588671754	14	15
1003041708	1588898449	13	15
1003041708	1770601528	12	15
1003042714	1013990332	130	382
1003042714	1164682761	36	82
1003042714	1417930322	54	168
1003042714	1437312592	21	82
1003042714	1467480319	37	105
1003042714	1932256237	14	22
1003042714	1952384646	17	40
1003043100	1700825890	25	31
1003043100	1790714137	17	23
1003043100	1891711826	13	18
1003043209	1083719835	12	93
1003043423	1346252145	17	104
1003043555	1285682856	13	164
1003043555	1538104880	15	68
1003044488	1134106271	13	79
1003044488	1164729737	23	80
1003044488	1558464578	12	51
1003044652	1104938737	11	13
1003044652	1265530562	12	20
1003044652	1417957374	11	24
1003044652	1487816682	15	24
1003044652	1508934506	12	18
1003044652	1619056173	17	19
1003044652	1619966355	12	19
1003044652	1669588315	11	43
1003044652	1770545592	14	24
1003044652	1780752782	15	23
1003044652	1790824704	15	23
1003044652	1821177387	15	16
1003044652	1851597090	14	15
1003044884	1588835722	11	13
1003044884	1639129257	12	16
1003044884	1801057898	17	18
1003045006	1093739708	15	16
1003045006	1184662587	20	25
1003045006	1609945757	19	26
1003045006	1790742898	20	76
1003045006	1881635001	26	31
1003045006	1972691939	13	48
1003045220	1124079447	54	548
1003045220	1154387579	14	34
1003045220	1619926177	45	439
1003045220	1952461154	13	30
1003045410	1003898412	12	30
1003045618	1033449897	14	237
1003045618	1083616429	15	59
1003045618	1265583447	19	224
1003045618	1538155544	14	198
1003045618	1659422129	25	336
1003045618	1972666899	26	211
1003045790	1114925500	11	17
1003045790	1144490624	63	119
1003045790	1164465639	12	80
1003045790	1164521084	24	34
1003045790	1215991377	11	26
1003045790	1225016496	12	16
1003045790	1235100132	13	34
1003045790	1285845040	13	32
1003045790	1295727105	11	26
1003045790	1326070293	35	47
1003045790	1356364996	15	19
1003045790	1356511992	14	36
1003045790	1366569535	12	19
1003045790	1366684060	55	80
1003045790	1417981200	15	39
1003045790	1477581049	13	19
1003045790	1588681118	34	44
1003045790	1609181130	53	94
1003045790	1649341678	11	54
1003045790	1700813813	24	38
1003045790	1740450220	48	75
1003045790	1881641496	64	137
1003045790	1922030139	32	46
1003045790	1922079367	24	34
1003045790	1962710319	12	21
1003045790	1982880720	52	93
1003045857	1881646685	26	45
1003046020	1144287947	14	16
1003046020	1487880308	13	16
1003046020	1730221151	30	38
1003046020	1831221555	16	18
1003046228	1538166467	56	170
1003046426	1063440964	13	54
1003046426	1083656136	15	44
1003046426	1194834267	20	133
1003046426	1194977272	18	135
1003046426	1235328501	12	113
1003046426	1245209709	12	37
1003046426	1366775652	12	72
1003046426	1689938656	41	176
1003046426	1710923545	12	41
1003046426	1821282138	13	54
1003046426	1962441626	13	48
1003046616	1073545042	21	170
1003046616	1285889675	22	214
1003046616	1407805971	101	549
1003046616	1457332066	30	210
1003046616	1538257654	28	88
1003046616	1578639449	12	50
1003046616	1598843997	13	52
1003046616	1619160215	20	65
1003046616	1619926433	36	368
1003046616	1619975026	11	53
1003046616	1629057427	11	26
1003046616	1730292798	13	83
1003046616	1780676098	26	173
1003046616	1982632063	13	66
1003046624	1891776761	23	43
1003046830	1376509257	17	57
1003046830	1750515623	12	34
1003046830	1760618250	11	33
1003046913	1972683001	11	25
1003047325	1104802354	15	32
1003047788	1053375824	47	208
1003047788	1063405876	16	52
1003047788	1306813142	20	93
1003047788	1447283858	14	41
1003047788	1548225857	58	225
1003047788	1710908538	14	36
1003047788	1780603647	21	74
1003047788	1851319222	11	28
1003047796	1215923792	14	16
1003047796	1255327482	12	16
1003047796	1437313566	15	20
1003047796	1548256043	13	16
1003047796	1558588681	12	15
1003047796	1689660193	11	11
1003047796	1720152549	12	12
1003047796	1780679837	11	14
1003047796	1821084922	14	19
1003047796	1861454860	18	21
1003047796	1972536167	15	18
1003047853	1063402865	20	25
1003047853	1447241641	19	23
1003047853	1497825160	16	20
1003047853	1518011493	11	12
1003047952	1295826097	14	70
1003047952	1417043779	13	30
1003047952	1427144781	14	88
1003047952	1528158490	12	62
1003047952	1568553360	13	56
1003047952	1881786218	11	46
1003047952	1992865885	11	71
1003047960	1043359078	11	29
1003047960	1205070158	12	45
1003047960	1285818682	13	47
1003047960	1588849087	15	62
1003047960	1669541272	13	27
1003048679	1083926802	43	183
1003048679	1154502185	72	618
1003048679	1235396631	15	56
1003048679	1316982721	63	338
1003048679	1427379247	15	85
1003048679	1629213566	14	35
1003048679	1760485080	69	676
1003048679	1902884364	105	1302
1003048943	1033480116	41	134
1003048943	1124012323	13	76
1003048943	1154664316	18	60
1003048943	1265419774	11	171
1003048943	1275558918	14	62
1003048943	1962457390	11	37
1003049925	1336185073	15	48
1003049925	1427041201	57	356
1003049925	1437339900	17	74
1003049925	1508846353	16	58
1003049925	1558632778	11	36
1003049925	1558694570	33	129
1003049925	1649441627	29	136
1003049925	1922342377	18	68
1003049925	1962654673	21	102
1003050675	1174611966	56	337
1003050675	1467542571	34	172
1003051087	1417968140	20	38
1003051087	1932283173	13	25
1003051699	1033170410	15	405
1003051699	1063416865	11	34
1003051699	1083985717	19	60
1003051699	1174583975	19	173
1003051699	1336153550	23	107
1003051699	1376525501	15	57
1003051699	1376557496	21	147
1003051699	1477504223	11	63
1003051699	1639174238	14	58
1003051699	1659498939	13	52
1003051699	1760442560	11	101
1003051699	1780645150	12	219
1003051699	1912972647	12	79
1003051756	1639332646	27	138
1003051780	1376633883	11	15
1003051780	1386718385	13	46
1003051780	1437351657	13	28
1003051871	1841385226	16	102
1003052135	1114965142	17	92
1003052135	1235159583	19	73
1003052135	1295762219	11	14
1003052135	1417049180	11	14
1003052135	1417960006	12	17
1003052135	1487662805	12	23
1003052135	1497758874	11	11
1003053554	1063522423	19	211
1003053554	1669423430	14	73
1003053653	1861486318	13	75
1003053950	1205817673	35	178
1003053950	1437488160	11	37
1003053950	1538143789	16	81
1003053950	1588712475	20	104
1003053950	1861606790	12	35
1003054305	1013960285	49	101
1003054305	1073840617	22	46
1003054305	1235182627	18	76
1003054305	1285636456	13	62
1003054305	1447273495	14	60
1003054305	1508823998	11	42
1003054305	1710196712	15	34
1003054305	1780638171	11	58
1003054305	1851378970	12	54
1003055252	1841284221	23	92
1003055484	1033122809	11	20
1003055484	1952385668	12	18
1003055575	1053399816	25	89
1003055575	1134465826	17	27
1003055617	1124043641	11	89
1003055617	1275804270	61	376
1003055617	1730318346	12	105
1003055617	1740298967	11	28
1003055617	1861761348	60	266
1003055617	1912967795	41	263
1003055666	1326001256	176	554
1003055666	1336305473	138	485
1003055666	1336360874	11	31
1003055666	1346535929	205	548
1003055666	1356339873	41	75
1003055666	1538368923	34	102
1003055666	1831187392	19	35
1003055666	1841289758	14	24
1003056151	1821136631	41	181
1003056268	1346226206	12	32
1003056268	1548219637	11	72
1003056268	1558322024	12	36
1003056300	1144314618	32	401
1003056300	1194817049	27	181
1003056300	1194891580	16	304
1003056300	1497822191	20	423
1003056300	1558471862	17	87
1003056300	1730358938	19	97
1003056300	1992769970	12	38
1003057068	1083808885	12	73
1003057118	1881895241	18	50
1003057381	1164518353	30	124
1003057381	1275542532	16	58
1003057381	1407821663	14	22
1003057381	1497702500	21	82
1003057381	1649431909	39	194
1003057381	1659553725	13	148
1003057381	1780770974	20	169
1003057381	1801830914	19	72
1003057829	1104063627	26	42
1003057829	1114951480	124	935
1003057829	1194779348	76	570
1003057829	1528398609	24	77
1003057829	1891831020	11	24
1003058074	1386818391	13	25
1003058074	1790888030	11	24
1003058074	1790888063	11	25
1003058207	1316119076	19	74
1003058207	1386697514	42	359
1003058207	1497853568	13	69
1003058207	1528277233	11	47
1003058207	1689889016	56	808
1003058207	1699917732	13	30
1003058207	1720125149	24	73
1003058207	1740267426	20	225
1003058207	1982634432	18	44
1003058207	1992005102	25	115
1003058454	1174576490	12	59
1003058538	1881627834	13	28
1003058736	1013993104	19	47
1003058736	1033104807	11	70
1003058736	1033248208	14	23
1003058736	1235244336	12	32
1003058736	1316948987	11	32
1003058736	1356510788	43	124
1003058736	1487768552	21	47
1003058736	1497887038	11	52
1003058736	1588989107	30	87
1003058736	1598756348	28	80
1003058736	1609895515	11	39
1003058736	1669664892	13	49
1003058736	1760423461	11	54
1003058736	1801855218	64	168
1003058736	1932259827	21	38
1003058736	1942247135	16	33
1003058736	1972729291	35	109
1003058819	1003876095	11	112
1003058819	1043236581	13	63
1003058819	1114918349	14	70
1003058819	1174583439	11	17
1003058819	1356387161	15	34
1003058819	1487631545	94	187
1003058819	1568615243	20	51
1003058819	1578771531	17	21
1003058819	1598760720	14	33
1003058819	1699117739	17	22
1003058819	1710912076	34	44
1003058819	1750381620	16	44
1003058819	1912911009	12	39
1003059403	1952345902	13	32
1003059684	1184615494	38	128
1003059684	1194781161	27	68
1003059684	1629399902	41	135
1003059684	1639128606	20	62
1003059684	1649238866	11	62
1003059684	1730327099	44	409
1003059684	1801939772	16	106
1003059684	1871693838	17	65
1003059684	1881684512	12	46
1003059684	1982825675	17	67
1003059783	1306034467	12	17
1003059783	1427136050	11	12
1003059783	1528048485	11	13
1003059783	1649250598	12	19
1003059783	1972650786	15	17
1003060294	1568425106	21	194
1003061292	1013153865	22	57
1003061292	1114079472	16	49
1003061292	1154339679	13	33
1003062258	1992784409	22	174
1003062589	1649405507	15	31
1003062647	1083741896	19	79
1003062647	1134186620	13	61
1003062647	1144438193	22	574
1003062647	1255379574	20	98
1003062647	1306850664	16	73
1003062647	1477691046	19	60
1003062647	1497838767	17	75
1003062647	1508051558	19	89
1003062647	1538250873	15	53
1003062647	1578530804	17	565
1003062647	1578577284	22	135
1003062647	1669669511	18	130
1003062647	1700897337	26	166
1003062647	1750360145	18	98
1003062647	1831188606	28	257
1003062647	1962451583	11	73
1003063488	1134283351	17	120
1003063488	1497001879	11	50
1003064304	1336413939	18	88
1003064304	1356694350	29	206
1003064304	1699966689	23	232
1003065004	1669600078	12	15
1003065178	1003087248	65	107
1003065178	1003143561	14	15
1003065178	1013979483	11	49
1003065178	1023114154	13	36
1003065178	1043273782	28	89
1003065178	1053553925	18	28
1003065178	1053759456	25	45
1003065178	1083811640	12	29
1003065178	1093821027	19	64
1003065178	1104816859	18	142
1003065178	1134165608	13	37
1003065178	1154342582	16	45
1003065178	1164442463	41	86
1003065178	1174560411	32	52
1003065178	1235136391	11	22
1003065178	1245210236	11	52
1003065178	1245267624	23	106
1003065178	1255334462	13	58
1003065178	1255409108	15	27
1003065178	1265475669	12	17
1003065178	1306838719	23	49
1003065178	1316037740	16	65
1003065178	1336105949	19	40
1003065178	1346224995	35	184
1003065178	1447218169	19	61
1003065178	1447293394	45	68
1003065178	1457529125	14	17
1003065178	1477595569	11	12
1003065178	1477724235	19	24
1003065178	1508876418	18	44
1003065178	1568410801	11	43
1003065178	1578505699	71	105
1003065178	1578762456	56	114
1003065178	1588663033	11	19
1003065178	1598737991	14	22
1003065178	1598756363	35	155
1003065178	1619072188	13	38
1003065178	1629053251	16	62
1003065178	1629135462	17	79
1003065178	1629135470	14	70
1003065178	1649298258	11	22
1003065178	1659357127	73	131
1003065178	1679684039	38	60
1003065178	1710977400	11	65
1003065178	1730143769	41	59
1003065178	1730414061	31	45
1003065178	1750305538	21	114
1003065178	1790852317	18	27
1003065178	1801190665	17	22
1003065178	1801890314	18	39
1003065178	1851381396	13	51
1003065178	1851398200	19	42
1003065178	1861654766	19	29
1003065178	1891738357	17	29
1003065178	1912978743	13	15
1003065178	1912995812	20	136
1003065178	1932299161	11	17
1003065178	1942299565	12	25
1003065178	1952343071	21	33
1003065178	1952559486	18	29
1003065178	1962601229	76	126
1003065178	1992964266	13	22
1003065475	1003009283	22	28
1003065475	1023135266	12	54
1003065475	1043217664	15	22
1003065475	1083607253	17	40
1003065475	1154329324	12	26
1003065475	1154360071	21	23
1003065475	1174674006	14	22
1003065475	1215190798	11	24
1003065475	1215939905	12	16
1003065475	1245237262	16	73
1003065475	1306041777	11	32
1003065475	1326256975	28	106
1003065475	1336122274	12	28
1003065475	1417274200	13	20
1003065475	1427089663	23	110
1003065475	1427257096	25	30
1003065475	1477593366	21	34
1003065475	1487868105	30	40
1003065475	1497764229	18	26
1003065475	1508858812	11	56
1003065475	1548267560	16	24
1003065475	1578624656	21	30
1003065475	1609877141	15	68
1003065475	1619903820	23	46
1003065475	1639407109	12	65
1003065475	1689615692	24	29
1003065475	1720085475	13	85
1003065475	1720288681	13	17
1003065475	1760597496	19	23
1003065475	1760692529	26	56
1003065475	1811928625	20	30
1003065475	1851332886	26	33
1003065475	1871772442	16	33
1003065475	1881686194	12	45
1003065475	1891745881	24	31
1003065475	1922441625	11	13
1003065475	1952308561	17	81
1003065475	1952349458	12	17
1003065475	1952591711	12	40
1003065475	1982641767	19	27
1003065475	1992706436	30	91
1003066143	1003926049	13	84
1003066143	1114906823	45	404
1003066143	1124238654	16	146
1003066143	1154302347	15	178
1003066143	1437474152	12	74
1003066143	1629260252	38	140
1003066143	1801957121	64	368
1003066143	1952319758	14	63
1003066366	1376636043	13	98
1003066366	1538351176	33	296
1003066366	1710918388	14	140
1003066366	1891906012	17	281
1003066366	1912953860	15	301
1003066390	1003860008	20	50
1003066390	1730365875	15	220
1003066390	1811008840	50	275
1003066390	1861727257	22	101
1003067240	1639269111	12	181
1003068024	1033202262	13	21
1003068024	1043219736	14	34
1003068024	1316223746	26	72
1003068024	1326053299	11	36
1003068024	1366469991	15	27
1003068024	1477798767	17	45
1003068024	1487623286	11	47
1003068024	1497916035	14	53
1003068024	1518023035	130	626
1003068024	1578837670	30	74
1003068024	1588696785	23	62
1003068024	1649559857	11	19
1003068024	1659446375	14	25
1003068024	1699703777	15	34
1003068024	1740233881	16	28
1003068024	1801821558	19	97
1003068024	1942243472	12	35
1003068024	1942387691	11	33
1003068024	1982629051	12	29
1003068024	1982662060	11	21
1003068107	1477642130	15	53
1003068420	1417034075	12	35
1003068933	1083738595	21	91
1003068933	1124059548	12	44
1003068933	1134156003	12	40
1003068933	1205002334	12	69
1003068933	1306881883	11	53
1003068933	1962476580	17	156
1003069113	1124184031	16	135
1003069113	1194790287	38	119
1003069113	1245232792	13	30
1003070012	1154344919	13	113
1003070558	1154556199	11	16
1003070780	1023134293	29	222
1003070780	1154434298	20	91
1003070780	1205089489	35	381
1003070780	1205935210	19	222
1003070780	1215058177	21	63
1003070780	1275632424	17	285
1003070780	1346254307	27	1956
1003070780	1609944313	54	197
1003070780	1649431354	60	655
1003070780	1659709574	12	37
1003070780	1679590327	11	84
1003070780	1881654150	20	88
1003070780	1912010059	23	235
1003070780	1952465726	17	85
1003070921	1609924208	11	45
1003071283	1780616458	11	14
1003071283	1831140227	11	19
1003071333	1972597656	11	39
1003072349	1013965649	12	70
1003072349	1083708861	12	147
1003072349	1104812056	25	254
1003072349	1134177421	13	148
1003072349	1174728653	13	152
1003072349	1215139498	34	685
1003072349	1235147182	25	400
1003072349	1235198540	11	83
1003072349	1275598898	36	739
1003072349	1285682815	20	354
1003072349	1376510933	31	322
1003072349	1417955840	15	169
1003072349	1609824259	18	45
1003072349	1609824770	16	290
1003072349	1629032073	236	1916
1003072349	1780617977	17	127
1003072349	1841252061	27	247
1003072349	1932163888	11	86
1003072349	1942397690	13	270
1003072505	1063419042	13	83
1003072547	1649227604	12	67
1003072687	1902899917	11	29
1003072893	1316938384	18	102
1003072893	1790897148	18	62
1003072893	1811978133	11	254
1003072919	1578726220	11	11
1003072919	1902851520	11	14
1003073388	1245297407	12	254
1003073396	1043281314	11	21
1003073396	1235199258	14	23
1003073396	1255392536	16	29
1003073396	1750365342	13	20
1003073396	1780664128	11	31
1003073396	1881660157	12	36
1003073396	1922070747	14	26
1003073396	1932168663	14	22
1003073396	1942269386	11	127
1003073438	1013975903	12	52
1003073438	1093079030	18	56
1003073438	1669631230	14	55
1003073438	1972509719	15	77
1003073552	1134191893	11	30
1003073552	1134378474	12	13
1003073552	1184612863	13	36
1003073552	1215199385	11	18
1003073552	1295968501	13	19
1003073552	1538148424	12	13
1003073552	1548333511	13	42
1003073552	1558554873	13	15
1003073552	1740410901	11	17
1003073560	1144275512	29	67
1003073560	1255386942	24	241
1003073560	1265486625	17	92
1003073560	1396823738	12	78
1003073560	1457331019	21	111
1003073586	1134198344	15	70
1003073586	1346218351	29	107
1003073586	1346219250	12	39
1003073586	1689770182	72	415
1003073586	1851470215	76	448
1003073602	1053313361	16	1018
1003073602	1386750065	23	77
1003073602	1598767873	25	126
1003073602	1669572053	16	38
1003073602	1750332219	13	32
1003073602	1780686089	24	223
1003073776	1023067055	32	98
1003073990	1992784433	14	32
1003074071	1073519401	99	916
1003074071	1083754600	11	96
1003074071	1124004643	60	611
1003074071	1124133681	130	2520
1003074071	1235135708	11	50
1003074071	1245498112	118	2012
1003074071	1306163621	22	183
1003074071	1376576405	19	111
1003074071	1457357824	16	99
1003074071	1467664136	11	70
1003074071	1487762761	48	452
1003074071	1487924767	11	16
1003074071	1700923059	13	65
1003074071	1770670424	49	240
1003074071	1821103706	86	760
1003074071	1881673820	12	63
1003074071	1912149576	64	534
1003074691	1063488781	12	163
1003074691	1255347852	12	45
1003074691	1295765030	13	110
1003074691	1396755633	12	24
1003074691	1437125986	11	46
1003074691	1598708703	12	38
1003074691	1831448737	57	219
1003074691	1912184284	16	30
1003074691	1912915554	16	58
1003074691	1962465427	14	73
1003074691	1972519072	15	70
1003074832	1043229156	19	27
1003074832	1053395715	27	33
1003074832	1568482990	20	23
1003074832	1639115801	23	38
1003074832	1811033228	19	21
1003074832	1902831522	16	20
1003074832	1922027556	19	24
1003074832	1942392709	18	24
1003074873	1023108289	34	119
1003074873	1073522454	13	59
1003074873	1093772824	39	146
1003074873	1134185028	13	32
1003074873	1497712095	11	26
1003074873	1821187527	20	51
1003074873	1841257250	15	26
1003074873	1881778140	15	23
1003074873	1912090457	78	265
1003074907	1649352261	12	36
1003074907	1770581811	32	117
1003075136	1184704199	15	24
1003075136	1790865020	14	18
1003075136	1942502398	11	14
1003075151	1114954351	11	43
1003075151	1326021353	11	30
1003075300	1396846580	11	11
1003075516	1205022514	22	93
1003075516	1417187527	21	78
1003075516	1508810623	23	155
1003075516	1750419339	13	45
1003075516	1891768602	14	24
1003076035	1205871878	12	15
1003076035	1205878204	18	43
1003076035	1588607998	13	15
1003076035	1891955589	11	20
1003076183	1083649602	11	24
1003076183	1740258391	11	20
1003076183	1881680288	16	17
1003076399	1225058332	11	41
1003076399	1275553216	12	21
1003076399	1457460057	14	25
1003076399	1518023035	29	57
1003076399	1629178181	14	27
1003076597	1023064508	13	156
1003076639	1124073341	49	438
1003076639	1245287820	18	71
1003076639	1336300664	12	69
1003076639	1588617617	15	39
1003076639	1790722775	13	19
1003076639	1841495512	61	702
1003076639	1871721639	11	33
1003076894	1043231384	12	24
1003076894	1093733693	42	791
1003076894	1144247750	12	39
1003076894	1194743765	15	33
1003076894	1235151721	20	116
1003076894	1275763955	19	63
1003076894	1316964273	16	39
1003076894	1346267887	15	28
1003076894	1386808368	11	20
1003076894	1396762399	11	21
1003076894	1396997649	14	77
1003076894	1407081169	18	64
1003076894	1437176906	12	27
1003076894	1477518959	11	20
1003076894	1487671483	30	103
1003076894	1497921308	14	36
1003076894	1518991678	18	62
1003076894	1538179734	11	26
1003076894	1588984314	15	62
1003076894	1639121304	14	32
1003076894	1639146855	12	29
1003076894	1649298381	12	56
1003076894	1689873275	17	32
1003076894	1740207745	11	50
1003076894	1760409767	13	20
1003076894	1801814413	119	322
1003076894	1932127537	13	34
1003076894	1992723563	14	27
1003076894	1992906689	13	29
1003077058	1124236484	11	28
1003077058	1174579593	17	22
1003077058	1235390204	13	15
1003077058	1275859944	12	15
1003077058	1457313728	15	22
1003077058	1619945060	14	18
1003077058	1649414798	22	29
1003077058	1861454670	18	22
1003077058	1942303375	21	27
1003077058	1972562395	11	33
1003077157	1982758678	18	42
1003077181	1013128909	19	36
1003077181	1205878204	11	29
1003077181	1518982974	14	20
1003077181	1700801735	13	33
1003077181	1710902226	11	22
1003077538	1881752970	22	45
1003077942	1710108162	16	64
1003077942	1962453241	12	35
1003077991	1134388952	11	13
1003077991	1356355010	12	23
1003078049	1558424077	13	40
1003078072	1699926121	11	32
1003078072	1871779728	14	25
1003078080	1073583522	29	81
1003078080	1144290214	44	205
1003078080	1184640963	11	16
1003078080	1184694218	50	107
1003078080	1215907761	23	119
1003078080	1265412951	66	263
1003078080	1285660092	16	20
1003078080	1326019563	34	95
1003078080	1346240033	35	241
1003078080	1467422980	21	34
1003078080	1477523074	57	238
1003078080	1528048964	11	56
1003078080	1609819978	11	51
1003078213	1770535270	12	256
1003078726	1073623427	15	163
1003078932	1023011517	23	53
1003078932	1164447520	19	97
1003078932	1326034992	22	109
1003078932	1619174612	19	60
1003078932	1851343586	11	33
1003078932	1962611962	19	54
1003078965	1013955996	87	309
1003078965	1174834824	16	42
1003078965	1356327399	118	350
1003078965	1386804078	62	140
1003078965	1518938695	28	72
1003078965	1629016159	61	149
1003078965	1639379431	15	29
1003079146	1184710691	23	199
1003079146	1457492688	92	2412
1003079286	1154670412	25	72
1003079286	1356490056	17	46
1003079294	1083819445	16	58
1003079294	1104152701	17	58
1003079294	1134453418	41	334
1003079294	1215118732	26	98
1003079294	1720350440	14	53
1003079294	1780613547	15	202
1003079294	1811226962	38	237
1003079294	1982910329	17	55
1003079302	1063401933	22	123
1003079302	1104827054	23	48
1003079302	1285670554	27	106
1003079302	1447296207	14	22
1003079302	1487643060	22	67
1003079302	1659536845	20	87
1003079302	1689662595	30	157
1003079302	1770630121	12	17
1003079302	1912996521	64	119
1003079302	1952390825	11	52
1003079302	1962553578	33	132
1003079302	1992794317	24	49
1003079419	1366508228	23	316
1003079419	1417947623	15	59
1003079419	1558362244	17	124
1003079419	1689957565	33	407
1003079435	1972646321	12	38
1003079575	1255666384	23	81
1003079666	1245491489	11	13
1003079997	1528059078	13	136
1003079997	1649320144	11	265
1003080151	1033157920	12	15
1003080151	1043278963	54	78
1003080151	1104874155	68	99
1003080151	1134162787	59	93
1003080151	1154552891	11	22
1003080151	1164527198	12	17
1003080151	1184633547	11	12
1003080151	1225197569	48	65
1003080151	1235348194	13	15
1003080151	1245245646	19	25
1003080151	1245462621	31	60
1003080151	1265604243	11	13
1003080151	1275630881	46	62
1003080151	1356438006	14	16
1003080151	1407956592	11	14
1003080151	1467559468	12	18
1003080151	1518935691	11	12
1003080151	1538333638	11	16
1003080151	1588764542	63	89
1003080151	1609154111	13	21
1003080151	1629033949	17	32
1003080151	1629040696	15	57
1003080151	1669572756	13	14
1003080151	1699784025	26	37
1003080151	1710061387	13	14
1003080151	1821056292	12	17
1003080151	1851596134	12	18
1003080151	1861411647	11	20
1003080151	1881789386	12	12
1003080151	1962439695	40	53
1003080151	1962585539	14	27
1003080409	1023034139	11	31
1003080409	1225004401	13	84
1003080409	1265405906	28	347
1003080409	1578539763	17	112
1003080409	1578867842	25	113
1003080409	1861712622	18	153
1003080623	1083814552	29	44
1003080623	1114138419	30	52
1003080623	1346225018	13	18
1003080623	1487768651	39	65
1003080623	1568558781	16	28
1003080623	1699732883	28	62
1003080623	1801859491	11	44
1003080623	1972589471	14	28
1003081928	1134113723	14	30
1003081928	1295978518	21	141
1003083205	1093745648	33	279
1003083205	1326016684	229	2198
1003083205	1326337635	14	61
1003083205	1528097912	87	572
1003083205	1558393744	33	236
1003083205	1558650861	16	56
1003083205	1619110152	50	225
1003083205	1699836668	14	212
1003083205	1699876599	11	52
1003083205	1740365733	81	585
1003083304	1114067014	23	34
1003083304	1144337049	29	54
1003083304	1154596773	31	46
1003083304	1457532319	39	55
1003083304	1578841334	66	125
1003083304	1588704480	29	40
1003083304	1588954572	19	21
1003083304	1639280621	27	39
1003083304	1649381443	38	57
1003083304	1780662411	42	78
1003083650	1124087143	13	44
1003083650	1154313641	50	80
1003083650	1184624934	19	85
1003083650	1205151412	29	51
1003083650	1205814472	16	61
1003083650	1437151115	18	31
1003083650	1487739157	29	52
1003083650	1619969508	16	32
1003083650	1649345455	18	27
1003083650	1730281361	11	72
1003083650	1740289602	14	40
1003083650	1770575755	17	40
1003083650	1780845206	13	28
1003083650	1790777688	48	79
1003083650	1821223447	30	45
1003083650	1841243680	28	51
1003083650	1871536391	37	53
1003083650	1992790570	11	15
1003083759	1336120690	12	19
1003083759	1992720619	16	26
1003084203	1891063103	15	28
1003084336	1013223130	11	14
1003084336	1073540159	14	47
1003084336	1255333233	12	45
1003084336	1427038678	14	35
1003084336	1477782068	14	44
1003084336	1508078932	13	38
1003084336	1568417756	15	62
1003084336	1760447171	65	359
1003084336	1801842414	47	342
1003084617	1003836669	14	23
1003084617	1033196605	15	30
1003084617	1073609467	18	56
1003084617	1093883795	18	38
1003084617	1124134325	11	125
1003084617	1164465738	13	19
1003084617	1164470720	18	38
1003084617	1164477261	19	40
1003084617	1184667578	17	35
1003084617	1194749150	11	20
1003084617	1295974988	39	86
1003084617	1306894555	65	165
1003084617	1316913783	11	22
1003084617	1326063900	22	57
1003084617	1326277427	15	47
1003084617	1356399513	34	71
1003084617	1578784773	16	29
1003084617	1588623532	18	71
1003084617	1629016126	47	102
1003084617	1659339125	19	36
1003084617	1659449361	17	67
1003084617	1659598050	53	112
1003084617	1679716153	13	22
1003084617	1760466262	22	68
1003084617	1811955693	26	76
1003084617	1831474485	13	15
1003084617	1851599211	17	28
1003084617	1952355653	30	83
1003084617	1972715118	11	25
1003085192	1346439452	12	33
1003086166	1013159581	13	25
1003086166	1023005873	11	35
1003086166	1043453467	25	42
1003086166	1083713069	12	17
1003086166	1093731200	17	43
1003086166	1114931201	12	15
1003086166	1255324992	24	34
[truncated: 998,000+ more rows]
