# Supplementary material for: Properties of healthcare teaming networks as a function of network construction algorithms
Source: PLoS One. 2017 Apr 20;12(4):e0175876. doi: 10.1371/journal.pone.0175876 (PMC5398561; doi:10.1371/journal.pone.0175876)
Supplement: S2 File — This file contains the data used to construct all the censored networks. Censored network files are also available from figshare.com at (https://figshare.com/s/915649f63d8fe8b08c5e, doi: 10.6084/m9.figshare.3833943). (ZIP) [file pone.0175876.s006.zip › visit_counts_traceroute_method_ORG_365.csv]

1003000514	1003000514	25	48
1003000514	1154415024	20	31
1003000514	1740239557	35	57
1003003765	1003003765	47	106
1003003765	1760542732	17	27
1003003765	1790739977	12	19
1003007063	1003007063	12	17
1003007063	1023175064	29	37
1003007063	1255421210	44	59
1003013764	1003013764	70	135
1003013764	1053350462	65	105
1003014952	1003014952	421	1206
1003014952	1003807066	78	95
1003014952	1033100854	33	42
1003014952	1134327083	14	15
1003014952	1184654923	16	18
1003014952	1255595484	34	48
1003014952	1356332274	14	15
1003014952	1508968819	26	35
1003014952	1659362614	24	32
1003014952	1780673376	878	1577
1003014952	1801887401	12	25
1003014952	1831180439	95	125
1003014952	1851382675	30	34
1003014952	1962493791	60	68
1003016882	1003016882	452	2322
1003016882	1013954437	95	161
1003016882	1023083060	185	347
1003016882	1225161524	14	18
1003016882	1619038247	16	18
1003016882	1689761942	148	290
1003016882	1770581894	30	58
1003016882	1821135963	16	29
1003020579	1003020579	38	180
1003020579	1568461572	43	148
1003024647	1003024647	101	616
1003024647	1194840421	16	27
1003024647	1861407637	28	46
1003024647	1962442012	42	87
1003027442	1003027442	121	359
1003027442	1164415816	55	95
1003027442	1184642894	20	28
1003027442	1285624825	108	233
1003027442	1528006103	13	17
1003027442	1609087030	17	18
1003027921	1003027921	12	14
1003027921	1245236652	34	42
1003034406	1003034406	67	375
1003034406	1275646150	56	160
1003034406	1790789147	17	25
1003037201	1003037201	311	609
1003037201	1164636759	44	45
1003037201	1437272697	17	20
1003037201	1841271459	12	15
1003037201	1871594127	168	313
1003038480	1003038480	12	14
1003038480	1013969112	30	57
1003038480	1235182874	11	29
1003038480	1649244187	18	31
1003049016	1003049016	19	46
1003051855	1003051855	45	146
1003052952	1003052952	49	121
1003052952	1306832654	22	34
1003052952	1538245634	37	67
1003061821	1003061821	30	51
1003061821	1740450121	13	13
1003067349	1003067349	123	347
1003067349	1184711475	39	57
1003067349	1598839045	12	20
1003067349	1912904814	195	722
1003067679	1003067679	2045	6560
1003067679	1104971365	56	70
1003067679	1144471715	137	160
1003067679	1184776916	27	34
1003067679	1205988219	12	12
1003067679	1225289895	74	90
1003067679	1255685822	1700	3961
1003067679	1316994247	39	56
1003067679	1356528269	69	80
1003067679	1386608560	19	32
1003067679	1457500019	19	53
1003067679	1508899816	64	75
1003067679	1538413109	848	2005
1003067679	1679537575	45	70
1003067679	1679697155	63	101
1003067679	1699019711	38	64
1003067679	1750532321	108	125
1003067679	1912961822	91	127
1003067679	1992798409	107	146
1003068206	1003068206	14	36
1003069279	1003069279	125	395
1003069279	1326079534	105	156
1003069279	1336385442	31	105
1003069279	1902995525	41	60
1003069279	1982671491	11	11
1003070285	1003070285	69	455
1003070285	1164403861	46	122
1003070285	1801830500	26	52
1003079740	1003079740	25	66
1003079740	1437179231	16	28
1003085135	1003085135	43	106
1003085135	1235256884	17	17
1003088477	1003088477	58	315
1003088477	1144384082	14	18
1003088477	1194744805	11	22
1003088477	1821007881	35	84
1003091521	1003091521	42	82
1003091521	1689747552	16	23
1003093436	1003093436	335	2583
1003093436	1043224355	12	35
1003093436	1104982917	38	62
1003093436	1174689665	19	58
1003093436	1194832477	11	19
1003093436	1245370717	13	15
1003093436	1417027558	39	71
1003093436	1427063270	20	29
1003093436	1467469023	12	17
1003093436	1487724712	13	16
1003093436	1548367873	13	27
1003093436	1932103413	14	31
1003093436	1952347205	12	23
1003093436	1952476988	31	73
1003096785	1003096785	33	60
1003096785	1619973542	113	138
1003096785	1760488357	48	61
1003098666	1003098666	149	584
1003098666	1366444507	29	36
1003098666	1881983039	15	20
1003098666	1922376136	15	17
1003098906	1003098906	102	184
1003098906	1407839921	29	33
1003100546	1689640500	19	25
1003106840	1003106840	43	69
1003106840	1306271655	15	15
1003106840	1467521146	17	19
1003110263	1003110263	31	57
1003110263	1699726695	11	11
1003111592	1003111592	72	173
1003111592	1194787218	25	38
1003113127	1003113127	37	140
1003113127	1619281698	19	26
1003113127	1629078712	25	28
1003113127	1730467838	20	23
1003113127	1760436216	192	219
1003113127	1881987675	11	14
1003113705	1003113705	51	137
1003113705	1518996040	41	69
1003113705	1891900635	36	54
1003117896	1003117896	16	23
1003119876	1003119876	77	438
1003119876	1023060472	31	65
1003119876	1306897335	39	73
1003119876	1366407603	38	94
1003124900	1003124900	33	193
1003124900	1609857432	24	60
1003124900	1639172869	12	18
1003125329	1003125329	57	126
1003125329	1992759419	13	13
1003129792	1003129792	141	176
1003129792	1023049236	15	15
1003129792	1063431286	14	14
1003129792	1205893450	23	23
1003129792	1255511937	12	12
1003129792	1477527497	16	17
1003129792	1548202641	16	16
1003129792	1548212418	17	18
1003129792	1568575967	26	28
1003129792	1578677811	15	15
1003129792	1598053472	12	12
1003129792	1669436507	15	15
1003129792	1700872967	17	18
1003129792	1730106162	25	25
1003129792	1790717650	35	37
1003129792	1841211703	11	12
1003129792	1881906337	90	94
1003129792	1952358392	14	14
1003129792	1952613416	401	445
1003129792	1992737761	16	16
1003129867	1003129867	172	290
1003129867	1013220805	120	133
1003129867	1063713659	18	26
1003129867	1124127683	11	14
1003129867	1164458717	16	20
1003129867	1215960901	16	22
1003129867	1225053119	18	25
1003129867	1447359997	20	22
1003129867	1508978677	488	937
1003129867	1902839673	52	66
1003130956	1003130956	263	621
1003130956	1003811290	16	19
1003130956	1073605879	19	29
1003130956	1265437297	20	22
1003130956	1457309247	304	617
1003130956	1639212228	22	22
1003132994	1003132994	12	18
1003134545	1003134545	419	1522
1003134545	1013906221	15	20
1003134545	1033295449	23	23
1003134545	1083815872	21	27
1003134545	1225059355	15	20
1003134545	1659459865	32	44
1003134545	1740279959	134	193
1003134883	1003134883	606	2684
1003134883	1013190982	14	15
1003134883	1144211301	166	291
1003134883	1366449282	23	35
1003134883	1417944224	16	23
1003134883	1447200233	403	595
1003134883	1629016340	22	25
1003134883	1881614071	14	17
1003134883	1942361308	139	202
1003136912	1003136912	129	333
1003136912	1386882231	16	18
1003136912	1619115383	53	77
1003136912	1821009242	22	33
1003139114	1003139114	43	221
1003139114	1053361642	30	88
1003139114	1427082957	13	30
1003139114	1558346007	29	63
1003145392	1003145392	15	33
1003145392	1437122009	35	55
1003145392	1487621116	27	33
1003145392	1497786412	11	18
1003152240	1003152240	34	48
1003152240	1972557379	12	16
1003152430	1003152430	56	204
1003152430	1083698849	12	17
1003152430	1669470712	14	32
1003152430	1902805716	64	228
1003159195	1003159195	13	23
1003159195	1376593442	18	27
1003159195	1497750921	14	21
1003159989	1003159989	33	41
1003159989	1215234182	26	40
1003159989	1811084718	24	41
1003162496	1003162496	51	301
1003162496	1154399749	11	22
1003162496	1235196510	13	30
1003162496	1427024942	23	36
1003165101	1003165101	85	111
1003165101	1154361475	69	73
1003165101	1184622847	16	17
1003165101	1205900370	23	23
1003165101	1548387418	15	16
1003165101	1730132234	108	114
1003165101	1982603874	31	39
1003165101	1982666111	55	56
1003166117	1003166117	646	2072
1003166117	1134278435	473	1135
1003166117	1154317527	78	134
1003166117	1205112539	11	20
1003166117	1205882669	75	93
1003166117	1215233986	14	38
1003166117	1235119181	22	27
1003166117	1306876065	172	252
1003166117	1306909734	114	174
1003166117	1396792032	40	51
1003166117	1710909585	118	152
1003166117	1790849644	32	53
1003166117	1952694994	11	11
1003170937	1003170937	23	411
1003170937	1235138405	29	32
1003170937	1235215427	21	28
1003170937	1427050376	34	52
1003174038	1003174038	16	22
1003174038	1407928500	25	44
1003174459	1003174459	31	52
1003174582	1760510937	11	12
1003180548	1003180548	119	168
1003180548	1104998624	89	102
1003180548	1285684829	249	303
1003180548	1376816975	225	282
1003180548	1518916048	15	18
1003180548	1699738088	31	34
1003185125	1003185125	200	408
1003185125	1295757326	66	79
1003185125	1497792527	56	94
1003185125	1568403111	34	39
1003185125	1811973100	115	175
1003185125	1821098286	72	98
1003185455	1003185455	27	35
1003185455	1295768232	18	18
1003185455	1780783795	11	15
1003190356	1003190356	74	152
1003190356	1003824061	40	55
1003190356	1073587655	24	37
1003190356	1598737827	32	74
1003192634	1104873710	31	57
1003194911	1003194911	1519	3555
1003194911	1003991845	88	118
1003194911	1073510277	42	80
1003194911	1073567277	15	17
1003194911	1114015971	12	14
1003194911	1134178999	1267	2139
1003194911	1407002892	27	35
1003194911	1548318868	39	55
1003194911	1609824010	89	114
1003194911	1700809829	510	844
1003194911	1790897692	14	29
1003194911	1801887658	56	76
1003198342	1003198342	18	25
1003198383	1003198383	36	67
1003198383	1003833013	60	124
1003251505	1003251505	115	273
1003251505	1306871223	17	18
1003251505	1457346413	149	198
1003251505	1487649430	20	23
1003251505	1588659528	11	11
1003251505	1972587699	12	12
1003800343	1003800343	25	32
1003800830	1003800830	88	232
1003800830	1265577191	20	24
1003800830	1760415939	15	18
1003801093	1003801093	48	68
1003801093	1033210166	15	17
1003801341	1003801341	14	20
1003801341	1841271459	28	56
1003802505	1043218753	16	16
1003802505	1154346161	30	30
1003802505	1609861095	166	168
1003802596	1003802596	31	42
1003802596	1134220031	74	172
1003803180	1003803180	120	276
1003803180	1689714255	47	58
1003803271	1003803271	82	143
1003803271	1164464921	11	11
1003803271	1639209596	98	184
1003803297	1003803297	175	385
1003803297	1386689875	376	790
1003803297	1568419976	116	174
1003803495	1003803495	2136	9977
1003803495	1023092053	1729	3434
1003803495	1033225875	50	61
1003803495	1063494698	14	14
1003803495	1144223702	14	16
1003803495	1215988530	19	23
1003803495	1306933619	94	133
1003803495	1316165129	12	13
1003803495	1508845637	17	23
1003803495	1518953397	25	25
1003803495	1528162799	36	56
1003803495	1568419976	11	12
1003803495	1720042203	16	20
1003803495	1730199647	134	198
1003803495	1730336843	13	16
1003803495	1831200583	64	84
1003803495	1922095918	360	518
1003803495	1972523348	13	13
1003803495	1992073191	14	21
1003803503	1003803503	17	21
1003803503	1699772541	31	64
1003803818	1003803818	24	37
1003803818	1770693954	25	49
1003804188	1003804188	26	57
1003804188	1487866315	54	128
1003804188	1811005150	14	14
1003804634	1003804634	52	103
1003804634	1487647590	20	22
1003804634	1861435042	26	32
1003804725	1003804725	678	5197
1003804725	1023049236	75	130
1003804725	1205893450	21	26
1003804725	1346218294	45	78
1003804725	1487603585	40	84
1003804725	1518938174	18	24
1003804725	1548202641	717	2134
1003804725	1558392563	13	23
1003804725	1578677811	20	29
1003804725	1639101751	41	53
1003804725	1699767491	20	26
1003804725	1720390289	14	26
1003804725	1730132515	36	96
1003804725	1780600825	12	14
1003804725	1790717650	40	105
1003804725	1841290467	11	19
1003804725	1982995197	155	612
1003804725	1992737761	14	27
1003805284	1003805284	28	46
1003805284	1346247350	33	101
1003807066	1003014952	77	96
1003807066	1003807066	650	2130
1003807066	1033100854	71	84
1003807066	1063403129	29	36
1003807066	1134327083	16	20
1003807066	1184654923	49	49
1003807066	1255595484	29	42
1003807066	1356332274	83	134
1003807066	1467443382	50	69
1003807066	1508968819	92	119
1003807066	1598962045	33	36
1003807066	1659362614	111	158
1003807066	1780673376	1921	3755
1003807066	1821089749	113	148
1003807066	1831180439	334	475
1003807066	1851382675	85	120
1003807066	1871543215	33	41
1003807066	1891732418	68	86
1003807066	1942362561	14	16
1003807066	1962493791	74	78
1003807280	1003807280	43	63
1003807280	1457448755	17	21
1003807280	1508941097	58	84
1003807421	1003807421	77	135
1003807421	1144266115	120	245
1003807942	1003807942	18	25
1003807942	1679508816	48	99
1003809203	1003809203	37	67
1003809203	1730128836	22	28
1003809526	1003809526	41	74
1003809526	1447317896	83	341
1003809922	1003809922	16	20
1003809922	1629132410	22	26
1003809922	1881643401	27	40
1003810524	1003810524	89	338
1003810524	1225022064	24	32
1003811290	1003130956	13	14
1003811290	1003811290	5213	9863
1003811290	1013231794	19	19
1003811290	1073546412	58	62
1003811290	1073605879	207	252
1003811290	1083668669	12	12
1003811290	1104143460	23	37
1003811290	1104970847	31	37
1003811290	1144248451	19	20
1003811290	1154373843	1268	1450
1003811290	1154432458	1377	1558
1003811290	1174500458	41	46
1003811290	1174684922	16	17
1003811290	1184737892	214	324
1003811290	1205889458	1571	1748
1003811290	1215111406	11	11
1003811290	1235183328	18	19
1003811290	1245220300	605	722
1003811290	1265437297	15	15
1003811290	1265481550	87	99
1003811290	1275530503	37	38
1003811290	1285699249	38	41
1003811290	1295789907	11	13
1003811290	1306907613	18	22
1003811290	1316030083	123	142
1003811290	1326043548	206	231
1003811290	1336399666	23	37
1003811290	1346249430	284	389
1003811290	1356366314	3052	3712
1003811290	1356591671	12	16
1003811290	1366481632	56	63
1003811290	1376580936	19	19
1003811290	1386604726	59	62
1003811290	1407887003	23	26
1003811290	1427242031	30	34
1003811290	1437122926	22	22
1003811290	1437135902	47	52
1003811290	1457309247	204	233
1003811290	1457382483	18	19
1003811290	1467448498	18	18
1003811290	1467517649	11	19
1003811290	1487652947	16	21
1003811290	1487712923	25	29
1003811290	1528369212	29	57
1003811290	1558348185	24	33
1003811290	1568612885	12	19
1003811290	1588814826	18	25
1003811290	1588814883	38	75
1003811290	1598091373	24	33
1003811290	1639212228	33	34
1003811290	1649253212	13	14
1003811290	1659672491	32	59
1003811290	1679513030	24	28
1003811290	1689615064	18	23
1003811290	1689626608	42	42
1003811290	1699756221	30	31
1003811290	1700921616	21	23
1003811290	1710910492	12	14
1003811290	1780834028	12	20
1003811290	1811005150	11	12
1003811290	1811147572	18	28
1003811290	1821021254	42	44
1003811290	1821380197	14	14
1003811290	1891768842	12	13
1003811290	1902846389	14	16
1003811290	1952304164	17	21
1003811290	1952374654	33	36
1003811290	1952551269	20	48
1003811290	1962471946	168	204
1003811290	1982600714	17	18
1003811290	1982623161	21	27
1003811290	1992703540	27	31
1003811456	1003811456	44	54
1003811456	1831296052	103	176
1003811571	1003811571	39	57
1003811571	1295789352	46	67
1003811571	1376593442	23	36
1003812181	1003812181	14	21
1003812181	1689653305	41	73
1003812330	1003812330	15	20
1003812330	1770573222	43	98
1003812355	1083624647	31	31
1003812355	1205844982	27	27
1003813056	1003813056	370	701
1003813056	1407191984	69	74
1003813056	1467442418	122	158
1003813056	1982671491	95	115
1003813148	1003813148	67	136
1003813148	1548279714	91	189
1003813569	1003813569	25	42
1003814104	1003814104	67	104
1003814104	1053375576	12	14
1003814104	1114150992	39	42
1003814104	1144227901	155	167
1003814203	1124030424	17	17
1003814203	1205837218	67	67
1003814203	1215916911	20	20
1003814203	1346251543	16	16
1003814203	1427037225	13	13
1003814203	1558389189	20	20
1003814203	1700806130	22	22
1003814641	1003814641	1008	5139
1003814641	1033107743	23	24
1003814641	1053497388	51	71
1003814641	1316940745	13	14
1003814641	1346285657	13	20
1003814641	1487689402	12	13
1003814641	1508815333	47	58
1003814641	1518998699	12	21
1003814641	1568548782	33	44
1003814641	1578554630	75	113
1003814641	1598713745	676	1106
1003814641	1891753034	152	280
1003814641	1972604460	11	14
1003814948	1003814948	48	87
1003814948	1912966557	20	24
1003814971	1003814971	3739	9023
1003814971	1023055191	76	79
1003814971	1023074028	54	66
1003814971	1033179957	25	29
1003814971	1053382655	56	62
1003814971	1063439065	60	67
1003814971	1063468072	257	309
1003814971	1124073879	84	93
1003814971	1124136593	66	75
1003814971	1134164924	52	61
1003814971	1154435824	36	46
1003814971	1174582050	16	20
1003814971	1184993727	14	15
1003814971	1194734913	38	39
1003814971	1265718969	65	65
1003814971	1316988025	13	15
1003814971	1386694487	40	44
1003814971	1386756138	13	25
1003814971	1396794426	56	67
1003814971	1407968266	13	23
1003814971	1447303227	164	188
1003814971	1457392904	82	91
1003814971	1477665222	20	29
1003814971	1487699203	130	150
1003814971	1497792527	11	19
1003814971	1558364802	1561	1816
1003814971	1568574317	25	38
1003814971	1609811538	32	40
1003814971	1609988435	19	24
1003814971	1639116726	17	17
1003814971	1659510931	16	17
1003814971	1679532303	68	77
1003814971	1679559983	19	24
1003814971	1700979465	59	64
1003814971	1730158544	68	82
1003814971	1750393682	56	62
1003814971	1770581654	31	62
1003814971	1770715351	13	31
1003814971	1811288038	21	24
1003814971	1811973100	29	39
1003814971	1922032424	23	26
1003814971	1932211778	18	39
1003814971	1952390643	1133	1307
1003814971	1952427874	86	103
1003814971	1982716742	18	32
1003814971	1992817746	14	19
1003815127	1003815127	20	40
1003815127	1639124142	50	126
1003815564	1003815564	63	150
1003815564	1538131214	11	11
1003815564	1831151455	32	51
1003815796	1003815796	14	17
1003815796	1225077035	26	43
1003816026	1003816026	15	17
1003817248	1003817248	46	90
1003817248	1235102690	20	23
1003817321	1003817321	82	145
1003817321	1528031226	63	81
1003817388	1508964123	17	26
1003818006	1003818006	734	3967
1003818006	1023003969	56	81
1003818006	1083693584	23	27
1003818006	1154324507	20	31
1003818006	1255621587	125	225
1003818006	1316946809	23	27
1003818006	1568460772	142	329
1003818006	1629059761	48	155
1003818006	1740570076	169	321
1003818006	1770693954	44	54
1003818006	1801186150	168	368
1003818006	1821017880	233	421
1003818006	1861480303	26	32
1003818063	1003818063	33	57
1003818063	1487649430	11	11
1003818063	1578581443	17	19
1003818428	1003818428	20	45
1003818428	1376611103	42	73
1003818444	1003818444	64	221
1003818444	1144237272	40	67
1003819376	1003819376	214	943
1003819376	1235206087	125	176
1003819376	1285849026	94	106
1003819376	1336367515	426	1102
1003819376	1518996040	17	18
1003819376	1669569109	12	12
1003819376	1689772592	11	15
1003819376	1891900635	116	163
1003819491	1538112230	30	52
1003819590	1003819590	25	30
1003819590	1285717298	12	12
1003819590	1639209596	66	96
1003819616	1003819616	24	37
1003819665	1003819665	331	3831
1003819665	1144282583	204	527
1003819665	1174660120	56	102
1003819665	1285672204	20	36
1003819665	1487741427	18	22
1003819665	1578597993	59	149
1003819665	1669565180	23	45
1003819665	1790700904	16	25
1003819665	1811084718	13	25
1003819665	1962480772	20	30
1003820127	1003820127	15	23
1003820127	1720018971	36	106
1003820838	1003820838	759	4042
1003820838	1023092053	226	347
1003820838	1144223702	264	474
1003820838	1205857372	107	169
1003820838	1215988530	15	17
1003820838	1265536718	1278	4905
1003820838	1275576704	22	29
1003820838	1386673952	17	20
1003820838	1386680593	48	67
1003820838	1467519769	28	59
1003820838	1508819566	342	581
1003820838	1558543371	85	248
1003820838	1669739454	19	32
1003820838	1679526644	42	57
1003820838	1801805510	18	63
1003820838	1861489437	35	48
1003820861	1225087190	23	23
1003820861	1255334173	67	67
1003820861	1316000706	37	37
1003820861	1407801640	18	18
1003820861	1427007384	50	50
1003820861	1609822881	12	12
1003820861	1629056890	22	22
1003820861	1639123284	13	13
1003820861	1861447179	68	68
1003820861	1871656082	80	80
1003821703	1003821703	322	602
1003821703	1043240682	46	59
1003821703	1477549756	19	32
1003821703	1497770424	42	52
1003821703	1497790042	14	14
1003821703	1609804822	615	1707
1003821703	1710943881	20	39
1003821703	1780684431	45	69
1003821703	1992760342	72	98
1003821729	1003821729	1669	6243
1003821729	1023060472	38	59
1003821729	1114972353	12	28
1003821729	1144266024	29	47
1003821729	1164475711	11	11
1003821729	1174706576	34	35
1003821729	1194940205	11	14
1003821729	1205844495	39	51
1003821729	1245259878	103	133
1003821729	1306897335	396	574
1003821729	1346245271	29	33
1003821729	1366407603	963	1454
1003821729	1376594366	124	167
1003821729	1477556546	28	32
1003821729	1538110556	33	40
1003821729	1619007887	22	26
1003821729	1629110192	13	17
1003821729	1639172810	124	259
1003821729	1770679201	44	55
1003821729	1942315791	11	34
1003821729	1972524015	14	17
1003822453	1003822453	407	1951
1003822453	1053452136	26	58
1003822453	1114917564	41	63
1003822453	1205863255	49	83
1003822453	1285685743	14	19
1003822453	1558324665	14	41
1003822453	1669594867	12	12
1003822453	1750384079	155	220
1003822453	1851509392	13	27
1003822453	1871543215	13	19
1003823626	1003823626	49	109
1003823626	1386643294	23	34
1003824061	1003190356	38	50
1003824061	1003824061	3792	12032
1003824061	1023065489	22	25
1003824061	1073587655	58	65
1003824061	1073799367	56	70
1003824061	1083775860	44	48
1003824061	1104804699	12	14
1003824061	1144301144	21	27
1003824061	1194783506	643	808
1003824061	1194838821	184	220
1003824061	1205064532	17	20
1003824061	1225131501	39	55
1003824061	1245545391	226	523
1003824061	1295034809	42	72
1003824061	1306037411	86	123
1003824061	1316223944	82	113
1003824061	1346251543	91	107
1003824061	1356689905	11	11
1003824061	1366713034	49	63
1003824061	1376536953	56	76
1003824061	1407886385	70	80
1003824061	1427098169	157	201
1003824061	1427114990	2075	4554
1003824061	1457392789	61	149
1003824061	1467412726	71	84
1003824061	1467424788	56	68
1003824061	1467539031	56	69
1003824061	1467557488	25	43
1003824061	1477648178	190	240
1003824061	1477657609	14	18
1003824061	1487663506	279	308
1003824061	1508859661	483	571
1003824061	1548266737	14	17
1003824061	1568481984	65	77
1003824061	1568513646	80	92
1003824061	1568692788	98	148
1003824061	1578560462	60	78
1003824061	1578674404	93	231
1003824061	1588990303	15	34
1003824061	1598737827	162	237
1003824061	1598797094	51	71
1003824061	1629286976	128	188
1003824061	1639186760	716	892
1003824061	1649299827	437	631
1003824061	1649357229	19	22
1003824061	1669575908	22	26
1003824061	1700831724	20	27
1003824061	1720163025	241	322
1003824061	1720349970	189	307
1003824061	1750563722	66	102
1003824061	1801817416	13	20
1003824061	1801981089	14	20
1003824061	1811006661	37	43
1003824061	1821179789	17	24
1003824061	1831107895	86	97
1003824061	1851496152	22	26
1003824061	1932117173	887	1310
1003824061	1962572396	14	17
1003824061	1972549053	15	17
1003824061	1982699328	14	15
1003824772	1003824772	117	190
1003824772	1134186315	20	21
1003824772	1497798847	76	89
1003825738	1417051517	13	13
1003825761	1003825761	188	346
1003825761	1720004450	117	164
1003825761	1750392304	92	135
1003826090	1003826090	87	594
1003826090	1104857119	27	57
1003826090	1225033020	11	22
1003826090	1407801673	17	40
1003826090	1720019995	14	34
1003827304	1003827304	505	1021
1003827304	1073605879	335	543
1003827304	1366496937	33	47
1003827304	1821026816	13	17
1003827304	1851361778	80	104
1003827304	1962472860	114	145
1003828328	1003828328	1057	3195
1003828328	1053359729	24	25
1003828328	1093822124	83	100
1003828328	1164580700	36	37
1003828328	1215956941	24	25
1003828328	1255387403	584	811
1003828328	1306005715	11	18
1003828328	1306183314	100	100
1003828328	1306883228	64	76
1003828328	1326002049	143	166
1003828328	1356305395	38	62
1003828328	1356367122	13	15
1003828328	1366578064	455	627
1003828328	1558398230	72	82
1003828328	1578568853	11	14
1003828328	1669484846	47	63
1003828328	1730426552	15	15
1003828328	1992042709	784	784
1003829359	1003829359	17	25
1003829359	1437119310	52	64
1003829359	1902878341	15	16
1003831132	1003831132	8176	42031
1003831132	1003864810	21	24
1003831132	1003937475	38	53
1003831132	1114929064	36	53
1003831132	1124025176	67	80
1003831132	1124272547	79	106
1003831132	1184670549	67	86
1003831132	1215900154	22	22
1003831132	1225087190	33	63
1003831132	1225156888	1119	1515
1003831132	1255334173	919	1749
1003831132	1265435960	185	323
1003831132	1316121601	31	43
1003831132	1407801640	13	15
1003831132	1427007384	20	27
1003831132	1427142314	19	28
1003831132	1457479552	17	17
1003831132	1497859649	21	22
1003831132	1558329185	27	37
1003831132	1609173590	25	36
1003831132	1609817220	37	51
1003831132	1609823723	77	137
1003831132	1619061066	59	164
1003831132	1629056890	13	16
1003831132	1639120694	124	151
1003831132	1639123284	815	1372
1003831132	1649246828	14	15
1003831132	1699728550	14	18
1003831132	1730219924	11	13
1003831132	1740270735	64	100
1003831132	1811984388	22	39
1003831132	1861447179	496	948
1003831132	1861557753	48	54
1003831132	1871656082	47	67
1003831132	1922043744	31	78
1003831132	1922179597	43	76
1003831132	1932213600	13	18
1003831132	1972628006	19	24
1003831132	1992856819	13	14
1003831587	1003831587	43	122
1003831587	1255684460	14	19
1003832148	1003832148	79	515
1003832148	1265577191	12	24
1003832148	1770531600	53	146
1003833013	1003198383	63	138
1003833013	1003833013	2766	9132
1003833013	1043328198	16	16
1003833013	1093810327	22	23
1003833013	1164526786	70	87
1003833013	1174582050	26	42
1003833013	1265459242	566	1203
1003833013	1265568638	121	147
1003833013	1326349986	768	939
1003833013	1376662296	45	52
1003833013	1376844936	251	342
1003833013	1477516466	267	297
1003833013	1497726343	97	105
1003833013	1578780870	172	183
1003833013	1629021845	40	47
1003833013	1629089966	11	11
1003833013	1649223645	13	16
1003833013	1669603361	14	20
1003833013	1679528889	62	68
1003833013	1699076257	44	49
1003833013	1699731257	31	40
1003833013	1699798512	14	16
1003833013	1699887570	23	41
1003833013	1699947408	119	288
1003833013	1700968427	16	16
1003833013	1720033947	175	194
1003833013	1730480393	145	178
1003833013	1750392916	57	71
1003833013	1821233941	24	27
1003833013	1821399767	98	110
1003833013	1831471291	54	56
1003833013	1871512228	167	363
1003833013	1952328924	1405	4376
1003834508	1003834508	15274	49609
1003834508	1003847047	18	19
1003834508	1013961838	375	422
1003834508	1043453020	98	158
1003834508	1053321919	14	16
1003834508	1093852931	105	138
1003834508	1154399749	14	14
1003834508	1154475200	57	90
1003834508	1164560124	90	141
1003834508	1174579155	37	39
1003834508	1184709057	18	19
1003834508	1205989118	13	14
1003834508	1215988530	12	12
1003834508	1225189525	23	34
1003834508	1235196510	73	107
1003834508	1245226190	41	43
1003834508	1255376000	16	16
1003834508	1255477360	36	48
1003834508	1255479218	266	476
1003834508	1265515001	362	709
1003834508	1275671232	366	672
1003834508	1306938071	23	24
1003834508	1326390501	43	67
1003834508	1336287457	416	708
1003834508	1346285152	72	176
1003834508	1356489314	546	1027
1003834508	1376529743	17	19
1003834508	1376733857	89	127
1003834508	1386715480	18	18
1003834508	1407994510	242	487
1003834508	1437180239	100	136
1003834508	1447493358	209	337
1003834508	1457499576	143	216
1003834508	1497860019	221	331
1003834508	1548265739	440	486
1003834508	1578506762	2055	2554
1003834508	1588665251	12	23
1003834508	1588695514	113	127
1003834508	1679525919	18	23
1003834508	1689641102	56	136
1003834508	1699874248	468	626
1003834508	1740276518	37	41
1003834508	1750464830	20	23
1003834508	1760451900	13	13
1003834508	1760479380	26	32
1003834508	1770570806	31	39
1003834508	1780653618	312	500
1003834508	1821019571	12	12
1003834508	1821020827	32	39
1003834508	1841237930	181	192
1003834508	1851325286	27	39
1003834508	1881632818	20	20
1003834508	1891782470	33	37
1003834508	1912081142	363	507
1003834508	1912114547	1648	4031
1003834508	1932332624	628	1014
1003834508	1992759419	34	36
1003834979	1003834979	394	770
1003834979	1073597126	14	18
1003834979	1083659734	666	1607
1003834979	1154317527	18	23
1003834979	1215233986	17	29
1003834979	1275621211	29	42
1003834979	1275674533	18	18
1003834979	1306876065	11	11
1003834979	1518924752	35	46
1003834979	1528295532	39	49
1003834979	1649226952	88	117
1003834979	1710909585	23	28
1003834979	1770543399	100	139
1003835026	1003835026	536	2891
1003835026	1699721589	151	183
1003835026	1720078041	305	456
1003835026	1922032424	17	22
1003837618	1003837618	123	366
1003837618	1174512792	15	16
1003837618	1194766543	12	15
1003837618	1750454344	35	51
1003838194	1003838194	28	45
1003838194	1467884643	14	15
1003838194	1497759260	61	111
1003838194	1770502981	25	29
1003839333	1003839333	137	288
1003839333	1124074273	25	37
1003839333	1194787218	29	34
1003839903	1003839903	33	45
1003839903	1255376000	27	40
1003842212	1003842212	65	217
1003842212	1407191984	37	37
1003842212	1467442418	47	60
1003842212	1700991700	12	15
1003842212	1982671491	40	43
1003842501	1003842501	214	435
1003842501	1437150984	14	20
1003842501	1447457775	21	31
1003842501	1518911338	21	31
1003842501	1538244918	13	14
1003842501	1811213994	189	362
1003842642	1003842642	48	70
1003842642	1891789772	30	36
1003842873	1003842873	83	134
1003842873	1205811221	22	27
1003842873	1629027578	88	156
1003844788	1003844788	45	73
1003844788	1033214416	13	16
1003845652	1003845652	343	2286
1003845652	1114928108	12	12
1003845652	1174570386	36	66
1003845652	1578596904	145	244
1003845652	1740233204	15	29
1003845652	1942309166	11	15
1003846098	1003846098	58	299
1003846098	1366414534	14	18
1003846098	1508964883	21	28
1003846205	1275539587	33	53
1003847047	1003834508	11	11
1003847047	1003847047	1143	3055
1003847047	1013961838	493	577
1003847047	1144273889	23	30
1003847047	1154399749	12	14
1003847047	1235196510	27	29
1003847047	1265430003	19	19
1003847047	1326390501	34	40
1003847047	1437135811	11	11
1003847047	1588695514	328	407
1003847047	1770570806	68	98
1003847047	1780653618	37	45
1003847047	1881632818	19	23
1003847047	1881661288	19	51
1003847047	1891741849	15	16
1003847047	1982758850	12	14
1003847047	1992759419	93	98
1003847211	1669403846	26	39
1003847211	1740359348	21	31
1003848060	1003848060	24	48
1003848060	1104801547	54	115
1003848060	1275730160	15	29
1003849209	1003849209	68	241
1003849209	1437363033	87	292
1003849209	1447212592	14	16
1003849480	1003849480	94	440
1003849480	1710918545	107	633
1003849506	1003849506	69	175
1003849506	1043526023	23	33
1003849654	1003849654	38	80
1003849654	1669556072	17	18
1003851171	1003851171	430	1991
1003851171	1033306931	35	65
1003851171	1053497214	28	36
1003851171	1114950524	13	20
1003851171	1245228725	23	39
1003851171	1568401016	109	156
1003851171	1568460772	26	52
1003851171	1699869875	563	1840
1003851171	1780781054	29	31
1003851171	1801840517	11	15
1003851171	1821017880	152	269
1003851171	1962699868	29	83
1003851312	1003851312	54	82
1003851312	1083693519	12	13
1003851312	1740233899	13	18
1003851882	1003851882	26	55
1003851882	1689679581	16	25
1003852666	1003852666	34	102
1003853557	1003853557	24	67
1003853557	1225195340	13	16
1003853979	1003853979	25	33
1003853979	1356389878	20	25
1003854720	1003854720	42	76
1003854720	1396739165	11	11
1003854720	1609860659	27	32
1003854944	1003854944	20	29
1003854944	1336231091	39	93
1003854944	1700827896	11	17
1003855032	1003855032	335	1433
1003855032	1073517058	39	54
1003855032	1215913470	13	27
1003855032	1346249968	22	34
1003855032	1629053509	148	213
1003855032	1972517365	13	21
1003855032	1972878361	22	23
1003856840	1003856840	17	95
1003857905	1003857905	30	67
1003857905	1104875103	22	27
1003858390	1003858390	183	2267
1003858390	1194832477	14	31
1003858390	1952476988	52	122
1003858408	1003858408	7869	57708
1003858408	1023049236	71	126
1003858408	1023092053	145	228
1003858408	1033118104	2189	3937
1003858408	1053495234	73	110
1003858408	1073560827	60	116
1003858408	1083623797	16	45
1003858408	1174570683	11	16
1003858408	1215988530	108	171
1003858408	1316917941	15	23
1003858408	1366476079	712	1303
1003858408	1376528398	397	653
1003858408	1427067131	61	261
1003858408	1427308717	13	35
1003858408	1437158433	111	145
1003858408	1508829045	195	195
1003858408	1518913607	409	575
1003858408	1528150273	50	66
1003858408	1548202641	13	14
1003858408	1548344930	266	506
1003858408	1558392563	256	376
1003858408	1568412237	22	29
1003858408	1578854287	305	620
1003858408	1598700940	11	12
1003858408	1629078712	11	19
1003858408	1639101751	29	40
1003858408	1639339948	12	26
1003858408	1659300200	190	293
1003858408	1659392819	37	52
1003858408	1700864709	44	73
1003858408	1730121633	19	20
1003858408	1760436216	34	40
1003858408	1790717650	38	45
1003858408	1811909617	12	18
1003858408	1811985013	52	78
1003858408	1841227295	22	22
1003858408	1851333686	16	21
1003858408	1861587453	14	20
1003858408	1881987675	22	42
1003858408	1902996028	40	53
1003858408	1952341323	112	112
1003858408	1992779482	22	30
1003858713	1003858713	24	74
1003858713	1740291491	27	184
1003859380	1003859380	34	82
1003859620	1003859620	90	177
1003859620	1083708226	31	41
1003859620	1164486726	132	260
1003859620	1447293063	19	19
1003859620	1720029333	37	54
1003860412	1003860412	38	73
1003860412	1427030774	43	76
1003860412	1558537282	37	56
1003860412	1922020908	23	32
1003861089	1003861089	85	237
1003861089	1205845567	36	44
1003861436	1003861436	20	44
1003861436	1629035936	12	21
1003861642	1003861642	80	481
1003861642	1235169822	64	190
1003861642	1558365890	29	50
1003861899	1003861899	41	93
1003861899	1285725143	19	23
1003861899	1528037215	54	97
1003862053	1003862053	1860	3555
1003862053	1013238179	21	33
1003862053	1033257670	16	20
1003862053	1053364703	14	14
1003862053	1083983860	16	18
1003862053	1104849066	15	16
1003862053	1114964244	43	45
1003862053	1225039605	12	12
1003862053	1245294826	2662	3244
1003862053	1255376000	28	35
1003862053	1275511651	12	12
1003862053	1285681478	11	12
1003862053	1346377892	31	42
1003862053	1417901406	12	12
1003862053	1447251947	22	22
1003862053	1528387842	29	30
1003862053	1568511624	23	25
1003862053	1639122864	33	35
1003862053	1730179714	142	157
1003862053	1760427157	179	201
1003862053	1760472799	79	91
1003862053	1780653618	59	68
1003862053	1902897754	13	15
1003862053	1962574541	22	26
1003862343	1003862343	462	1110
1003862343	1033154026	33	42
1003862343	1235239211	125	180
1003862343	1396714663	38	48
1003862343	1508835828	18	22
1003862343	1548212988	18	26
1003862343	1558315010	22	37
1003862343	1568562551	436	761
1003862343	1780633289	25	28
1003862525	1003862525	101	224
1003862525	1932154705	119	237
1003862616	1326087966	20	20
1003863622	1003863622	929	3775
1003863622	1184915092	42	55
1003863622	1235157967	91	107
1003863622	1477522019	11	16
1003863622	1689605206	27	34
1003863622	1710918545	50	73
1003863622	1720088354	634	1158
1003863622	1801829296	35	45
1003863622	1831115070	28	40
1003863622	1871606269	40	55
1003863648	1326040684	56	65
1003863648	1649284613	13	20
1003864810	1003800830	12	15
1003864810	1003831132	18	23
1003864810	1003864810	35906	106874
1003864810	1003918210	623	805
1003864810	1003944109	32	34
1003864810	1013017839	12	15
1003864810	1013071653	26	29
1003864810	1013981554	18	18
1003864810	1033116876	227	258
1003864810	1033210166	114	125
1003864810	1033214416	158	181
1003864810	1043260482	683	801
1003864810	1043581044	144	160
1003864810	1053348532	29	31
1003864810	1063443455	43	47
1003864810	1073550133	99	126
1003864810	1083660658	345	461
1003864810	1093768962	39	44
1003864810	1124025176	888	1051
1003864810	1124272547	710	932
1003864810	1134183171	11	11
1003864810	1134220031	13	13
1003864810	1144266024	67	75
1003864810	1144277971	23	23
1003864810	1154326130	21	26
1003864810	1164464491	27	30
1003864810	1164474755	378	448
1003864810	1164485363	13	14
1003864810	1164530465	378	503
1003864810	1164539730	926	1198
1003864810	1184670549	1571	1812
1003864810	1184705931	55	69
1003864810	1194723999	62	68
1003864810	1194794917	15	16
1003864810	1205879095	368	462
1003864810	1205923539	933	1284
1003864810	1215151154	191	218
1003864810	1225156888	13	16
1003864810	1235453309	14	19
1003864810	1245227479	478	639
1003864810	1245294826	23	23
1003864810	1255317590	16	17
1003864810	1255334173	13	20
1003864810	1265454391	534	679
1003864810	1265465439	929	1047
1003864810	1265577191	1107	1399
1003864810	1295710580	498	624
1003864810	1295732725	57	63
1003864810	1295882561	493	588
1003864810	1306898960	45	56
1003864810	1306921911	38	46
1003864810	1316088651	37	45
1003864810	1326041229	84	89
1003864810	1336119478	93	111
1003864810	1336205798	52	68
1003864810	1376521575	1548	2156
1003864810	1376544320	18	20
1003864810	1376644385	765	938
1003864810	1386749893	48	51
1003864810	1396790069	82	86
1003864810	1407808090	13	16
1003864810	1407859655	5186	7233
1003864810	1407889652	954	1195
1003864810	1427000884	27	32
1003864810	1427043546	28	29
1003864810	1427069632	1925	2409
1003864810	1427493246	30	30
1003864810	1437323367	41	47
1003864810	1447228788	12	14
1003864810	1447368071	713	896
1003864810	1467449280	13	16
1003864810	1467504555	201	251
1003864810	1467560128	73	77
1003864810	1467581462	12	15
1003864810	1487715645	1678	2282
1003864810	1487760906	16	16
1003864810	1487797312	80	95
1003864810	1497723464	81	133
1003864810	1497807572	13	15
1003864810	1497859649	5449	7383
1003864810	1508074667	22	27
1003864810	1508826983	50	57
1003864810	1508956509	614	815
1003864810	1508979683	11	13
1003864810	1538208210	112	146
1003864810	1548306343	1223	1550
1003864810	1548357973	316	379
1003864810	1548375082	465	550
1003864810	1558302570	16	16
1003864810	1558391706	170	211
1003864810	1558463745	130	165
1003864810	1558476309	38	66
1003864810	1558479212	32	35
1003864810	1568407310	39	43
1003864810	1568553519	1287	1700
1003864810	1578670543	1050	1259
1003864810	1588602031	81	122
1003864810	1588612832	95	116
1003864810	1588713440	175	190
1003864810	1588771919	74	82
1003864810	1598742207	62	97
1003864810	1598756686	273	301
1003864810	1598768780	586	715
1003864810	1598845828	975	1242
1003864810	1609803113	18	21
1003864810	1609817220	431	472
1003864810	1609873124	70	78
1003864810	1619163854	15	17
1003864810	1619916806	72	82
1003864810	1619975331	32	34
1003864810	1629026364	1867	2440
1003864810	1629118609	48	61
1003864810	1639120694	437	549
1003864810	1639197395	11	11
1003864810	1649246828	48	52
1003864810	1649267980	277	468
1003864810	1649370057	819	986
1003864810	1649588260	13	16
1003864810	1659312072	137	174
1003864810	1669475950	13	14
1003864810	1669534517	458	581
1003864810	1669654224	346	639
1003864810	1679525919	15	18
1003864810	1679659585	286	354
1003864810	1679678197	39	43
1003864810	1679794143	199	199
1003864810	1689775736	86	89
1003864810	1689776882	77	85
1003864810	1699728550	28	29
1003864810	1700049624	35	84
1003864810	1710002035	13	13
1003864810	1710051941	64	90
1003864810	1710065164	79	139
1003864810	1720010168	17	19
1003864810	1720085137	29	29
1003864810	1730166224	304	363
1003864810	1730194259	184	212
1003864810	1740291491	23	30
1003864810	1760415939	298	352
1003864810	1760488779	96	129
1003864810	1760542732	67	74
1003864810	1770531600	891	1130
1003864810	1770568123	126	145
1003864810	1770593808	12	23
1003864810	1770678260	30	38
1003864810	1770691933	14	18
1003864810	1770802308	114	138
1003864810	1780692087	22	27
1003864810	1790715704	60	193
1003864810	1790739977	101	131
1003864810	1801931928	90	126
1003864810	1811077431	49	54
1003864810	1811984388	13	20
1003864810	1821053216	24	31
1003864810	1831151257	335	416
1003864810	1831170232	205	243
1003864810	1831281914	58	95
1003864810	1831381383	26	37
1003864810	1841266194	14	14
1003864810	1851386692	1327	1706
1003864810	1861431751	373	472
1003864810	1861439952	11	11
1003864810	1861494072	30	34
1003864810	1871581314	27	27
1003864810	1881773232	154	267
1003864810	1902125529	414	545
1003864810	1902800535	67	77
1003864810	1902811714	20	22
1003864810	1902854623	15	23
1003864810	1912014564	371	455
1003864810	1912194671	16	16
1003864810	1922043744	29	72
1003864810	1922177229	130	139
1003864810	1932213600	949	1261
1003864810	1942326970	20	22
1003864810	1952403339	18	22
1003864810	1952627259	17	33
1003864810	1962424036	218	291
1003864810	1962425611	58	64
1003864810	1972594877	21	23
1003864810	1982607156	19	22
1003864810	1982611281	301	322
1003864810	1982643961	38	41
1003865635	1003865635	44	166
1003865999	1003865999	4736	17068
1003865999	1023398807	19	21
1003865999	1033185293	56	60
1003865999	1053353631	33	47
1003865999	1073500419	12	20
1003865999	1073527842	117	134
1003865999	1083609150	13	13
1003865999	1083616221	38	52
1003865999	1083617005	16	18
1003865999	1104968916	513	592
1003865999	1134181365	13	24
1003865999	1144228487	535	666
1003865999	1154417368	312	360
1003865999	1184926362	58	87
1003865999	1215914254	28	36
1003865999	1245519651	15	18
1003865999	1275528085	32	33
1003865999	1275799645	1679	2604
1003865999	1306886866	17	20
1003865999	1316940034	47	55
1003865999	1366744534	119	194
1003865999	1376561944	93	101
1003865999	1386611580	114	134
1003865999	1386800019	18	19
1003865999	1427152685	38	38
1003865999	1467473579	31	35
1003865999	1487651857	100	108
1003865999	1487759023	28	47
1003865999	1497988596	54	58
1003865999	1518070481	331	626
1003865999	1568433480	32	35
1003865999	1578518494	62	70
1003865999	1578555736	42	51
1003865999	1578704938	42	54
1003865999	1588686679	86	103
1003865999	1619072253	37	87
1003865999	1629057229	220	259
1003865999	1700890530	14	15
1003865999	1720053556	15	17
1003865999	1730414244	35	39
1003865999	1740515378	85	240
1003865999	1750661534	218	249
1003865999	1780631390	15	21
1003865999	1790753358	196	249
1003865999	1811998164	12	12
1003865999	1891752853	68	130
1003865999	1902051816	60	72
1003865999	1902928583	12	12
1003865999	1922076603	23	24
1003865999	1922329853	15	19
1003865999	1972539567	72	91
1003865999	1972844884	17	21
1003866724	1003866724	35	54
1003866724	1861447179	22	24
1003866757	1003866757	81	262
1003866757	1437179231	55	90
1003867250	1003867250	59	104
1003867250	1336147834	17	27
1003867250	1831197508	23	40
1003867532	1003867532	60	215
1003867565	1003867565	2676	12334
1003867565	1013981554	32	33
1003867565	1053310326	317	786
1003867565	1124098421	72	87
1003867565	1255360160	514	749
1003867565	1265737084	15	17
1003867565	1396799102	153	188
1003867565	1538265780	69	174
1003867565	1548250582	12	13
1003867565	1629187331	85	98
1003867565	1689772592	46	64
1003867565	1710918545	75	122
1003867565	1720058027	23	25
1003867565	1740215219	14	14
1003867565	1740348929	11	21
1003867565	1801152566	41	47
1003867565	1801957667	13	16
1003867565	1871543215	38	56
1003867565	1891759502	26	26
1003867565	1972503142	44	53
1003867631	1003867631	34	125
1003867631	1437122009	16	24
1003868423	1003868423	68	185
1003868423	1386720183	75	139
1003869082	1003869082	1336	3995
1003869082	1013994359	20	38
1003869082	1033153895	568	993
1003869082	1134125644	41	66
1003869082	1356344451	27	35
1003869082	1457393035	253	347
1003869082	1639237746	11	16
1003869082	1710924428	11	12
1003869082	1801835970	540	784
1003869082	1942398029	77	93
1003869264	1003869264	128	232
1003869264	1104800671	30	41
1003869264	1184706152	77	96
1003869264	1376536573	21	22
1003869363	1003869363	346	968
1003869363	1184722779	39	74
1003869363	1356410351	76	111
1003869363	1396728630	35	48
1003869363	1538262092	11	23
1003869363	1659359446	76	93
1003869363	1952364747	32	39
1003869983	1003869983	25	46
1003869983	1093712655	24	28
1003869983	1922020908	20	31
1003870130	1003870130	132	906
1003870130	1366556227	49	145
1003870130	1689672693	71	158
1003870130	1952309098	59	127
1003870445	1003870445	87	552
1003870445	1033228168	43	116
1003870445	1255401519	36	79
1003871344	1306882246	16	16
1003871344	1598875460	74	74
1003872185	1003872185	268	737
1003872185	1053376947	12	12
1003872185	1063494177	14	18
1003872185	1083601330	23	31
1003872185	1184864779	15	23
1003872185	1487656054	60	83
1003872185	1679520258	198	438
1003872185	1740246693	16	18
1003872185	1932190808	20	33
1003872185	1942247044	61	92
1003873225	1003873225	384	672
1003873225	1063776698	489	804
1003873225	1184993727	47	59
1003873225	1245290709	50	59
1003873225	1548220155	109	166
1003873225	1578796462	94	108
1003873225	1649226952	30	35
1003873225	1649230111	23	23
1003873225	1699735233	16	16
1003873225	1770543399	83	103
1003873225	1770862450	59	74
1003873225	1831159474	26	31
1003873225	1871876342	27	38
1003873225	1891801718	12	13
1003873225	1982040317	18	18
1003873266	1003873266	1203	3331
1003873266	1003981549	19	25
1003873266	1033141015	34	58
1003873266	1063470763	11	12
1003873266	1063494177	38	44
1003873266	1083601330	45	65
1003873266	1093740128	12	15
1003873266	1134187842	32	36
1003873266	1235102690	34	42
1003873266	1255378337	18	20
1003873266	1316995939	20	23
1003873266	1366490971	80	89
1003873266	1396747960	38	40
1003873266	1477535326	25	28
1003873266	1578504056	11	14
1003873266	1588747554	23	25
1003873266	1609894716	11	13
1003873266	1649259656	47	67
1003873266	1699769901	46	69
1003873266	1710075361	2052	6001
1003873266	1730165739	11	15
1003873266	1770536740	25	41
1003873266	1932156601	24	42
1003874819	1003874819	1068	7537
1003874819	1083888515	92	109
1003874819	1225016561	261	385
1003874819	1477590198	23	25
1003874819	1568413573	11	13
1003874819	1578552402	103	173
1003874819	1609824010	12	17
1003874819	1619900370	568	1259
1003874819	1730223967	29	42
1003875394	1003875394	139	194
1003875394	1699714717	241	434
1003875402	1003875402	101	608
1003875402	1629118609	27	77
1003875402	1760542732	46	109
1003875402	1790739977	58	154
1003875683	1003875683	107	597
1003875683	1295789907	19	28
1003875683	1396790325	79	225
1003875683	1497792550	12	14
1003875683	1811005150	19	29
1003875683	1881647204	35	60
1003877820	1003877820	293	953
1003877820	1053672527	142	227
1003877820	1063459899	18	23
1003877820	1285868406	11	29
1003877820	1437135902	58	86
1003877820	1477595403	11	22
1003877820	1588665566	68	85
1003877820	1912951963	34	46
1003878539	1003878539	40192	284241
1003878539	1003908625	105	203
1003878539	1013231620	12	19
1003878539	1013285865	13	18
1003878539	1013981554	18	20
1003878539	1023001146	53	136
1003878539	1023088168	1346	2000
1003878539	1023097771	220	542
1003878539	1023114634	202	332
1003878539	1023123874	11	17
1003878539	1033118369	69	87
1003878539	1053356352	587	923
1003878539	1053403402	1755	3865
1003878539	1053434274	24	39
1003878539	1063414233	288	622
1003878539	1063457380	11	12
1003878539	1063471639	254	607
1003878539	1063538577	118	681
1003878539	1073535845	39	53
1003878539	1073568978	72	138
1003878539	1073588711	1150	2097
1003878539	1073761680	17	38
1003878539	1083644579	338	542
1003878539	1093044067	32	35
1003878539	1093748642	1848	2932
1003878539	1093809824	72	117
1003878539	1104909316	15	17
1003878539	1124028972	104	221
1003878539	1124089743	14	27
1003878539	1124099858	146	270
1003878539	1124127683	22	49
1003878539	1124283502	44	73
1003878539	1134104672	397	801
1003878539	1134144801	1098	1761
1003878539	1134220031	290	861
1003878539	1134281223	13	14
1003878539	1144210253	1356	1873
1003878539	1154331262	92	119
1003878539	1154335933	22	29
1003878539	1154367001	53	100
1003878539	1154384899	11	11
1003878539	1154436996	11	33
1003878539	1154504892	32	62
1003878539	1164410841	11	17
1003878539	1164628426	22	26
1003878539	1164663373	31	40
1003878539	1174582050	12	15
1003878539	1184739922	15	38
1003878539	1184802886	86	134
1003878539	1194713461	224	415
1003878539	1194766808	24	38
1003878539	1194771030	28	58
1003878539	1194790055	16	19
1003878539	1205824737	181	317
1003878539	1215003348	11	11
1003878539	1215005913	33	49
1003878539	1215139233	39	51
1003878539	1215931068	21	41
1003878539	1225066327	266	498
1003878539	1225252422	12	15
1003878539	1235248071	129	241
1003878539	1245292564	23	109
1003878539	1245294826	31	38
1003878539	1255346961	127	212
1003878539	1265591812	42	56
1003878539	1265738058	32	49
1003878539	1275509036	11	20
1003878539	1275536344	17	27
1003878539	1285651919	35	53
1003878539	1285662981	17	46
1003878539	1285726828	188	320
1003878539	1285749044	23	63
1003878539	1295756948	72	135
1003878539	1295772093	24	31
1003878539	1295785285	468	579
1003878539	1295803377	37	106
1003878539	1306825997	456	725
1003878539	1306897335	13	14
1003878539	1306938071	16	16
1003878539	1306963624	70	296
1003878539	1306995485	11	13
1003878539	1316161516	27	37
1003878539	1316900277	214	339
1003878539	1316909526	15	27
1003878539	1316938327	191	329
1003878539	1316945991	65	119
1003878539	1316992134	18	18
1003878539	1336103043	53	86
1003878539	1336183367	1017	1360
1003878539	1346260692	50	90
1003878539	1346275856	45	112
1003878539	1346325214	56	102
1003878539	1346481553	19	23
1003878539	1346577988	23	28
1003878539	1356302848	21	74
1003878539	1356368047	26	41
1003878539	1356565170	19	28
1003878539	1366407603	27	37
1003878539	1376512988	13	13
1003878539	1376524090	22	22
1003878539	1376564088	217	380
1003878539	1376658138	11	41
1003878539	1376872341	36	50
1003878539	1386626075	74	217
1003878539	1386683316	21	31
1003878539	1396723508	40	42
1003878539	1396732103	178	439
1003878539	1396850145	12	18
1003878539	1407854771	370	589
1003878539	1407867559	356	508
1003878539	1407877723	652	1005
1003878539	1407880909	14	21
1003878539	1407949191	65	115
1003878539	1417044660	42	119
1003878539	1427054360	46	101
1003878539	1427147339	24	29
1003878539	1427360700	120	138
1003878539	1427379197	11	31
1003878539	1437102993	75	157
1003878539	1437176203	282	434
1003878539	1437259843	47	72
1003878539	1457304495	61	97
1003878539	1457312944	11	28
1003878539	1457640930	24	31
1003878539	1467493551	93	160
1003878539	1477538239	15	22
1003878539	1477551489	23	33
1003878539	1477721058	13	17
1003878539	1487605168	168	207
1003878539	1487760906	24	33
1003878539	1487924221	12	16
1003878539	1497717607	13	39
1003878539	1497742050	28	80
1003878539	1497750608	43	87
1003878539	1497751309	32	75
1003878539	1497792568	46	61
1003878539	1497859649	22	24
1003878539	1508956509	16	33
1003878539	1518945278	42	71
1003878539	1518991744	74	162
1003878539	1528031226	565	1052
1003878539	1528097672	15	18
1003878539	1538102173	21	49
1003878539	1538123906	12	15
1003878539	1538197611	17	21
1003878539	1548209026	30	30
1003878539	1548266778	44	102
1003878539	1548279714	33	92
1003878539	1548588031	12	14
1003878539	1558302570	16	17
1003878539	1568414589	218	378
1003878539	1568416311	624	1264
1003878539	1568727048	79	118
1003878539	1578550174	494	795
1003878539	1578560637	19	35
1003878539	1588656946	862	1641
1003878539	1598099699	77	157
1003878539	1598717480	471	877
1003878539	1598731465	11	27
1003878539	1598765539	31	48
1003878539	1609099738	11	13
1003878539	1609819531	12	15
1003878539	1609953058	15	22
1003878539	1619095718	14	25
1003878539	1619125788	28	33
1003878539	1619289998	54	72
1003878539	1619914652	255	466
1003878539	1619923919	111	179
1003878539	1619941317	241	451
1003878539	1619941333	68	159
1003878539	1629066238	18	21
1003878539	1639111057	268	494
1003878539	1639176639	16	31
1003878539	1639197395	15	17
1003878539	1649246828	17	17
1003878539	1659465094	70	102
1003878539	1669460408	21	28
1003878539	1669493664	137	242
1003878539	1679525919	152	197
1003878539	1679530612	41	60
1003878539	1689618324	15	34
1003878539	1689653305	2205	3401
1003878539	1689854150	15	17
1003878539	1699775726	20	37
1003878539	1700805157	15	23
1003878539	1700820065	32	54
1003878539	1700887650	133	241
1003878539	1700897873	39	55
1003878539	1700994845	38	60
1003878539	1710095633	14	25
1003878539	1710916853	14	18
1003878539	1710920327	33	48
1003878539	1720085137	17	18
1003878539	1730115940	307	669
1003878539	1740230119	1734	3083
1003878539	1740230648	228	284
1003878539	1750316220	14	14
1003878539	1750387031	127	216
1003878539	1760427157	17	19
1003878539	1760794044	102	120
1003878539	1770791147	21	24
1003878539	1780653618	23	25
1003878539	1780658443	7421	12240
1003878539	1780702571	22	38
1003878539	1780784439	68	100
1003878539	1790706901	926	1297
1003878539	1790751253	23	46
1003878539	1790969087	24	53
1003878539	1801887013	22	42
1003878539	1801901665	23	63
1003878539	1811065576	11	13
1003878539	1811097223	771	1444
1003878539	1811936768	145	321
1003878539	1811939887	11	15
1003878539	1811971302	113	183
1003878539	1811992704	34	44
1003878539	1821364340	11	19
1003878539	1831116441	515	959
1003878539	1831132133	96	155
1003878539	1841245594	21	27
1003878539	1851339857	22	49
1003878539	1861475360	315	625
1003878539	1861649535	12	32
1003878539	1871507509	411	682
1003878539	1871672618	99	232
1003878539	1871805150	121	163
1003878539	1902826779	13	14
1003878539	1902841208	29	40
1003878539	1902841414	782	1359
1003878539	1902894512	1095	1852
1003878539	1902911738	19	43
1003878539	1912954553	106	169
1003878539	1912998287	42	50
1003878539	1922058551	29	44
1003878539	1922090554	493	778
1003878539	1922310200	488	608
1003878539	1932396017	158	259
1003878539	1942254529	102	292
1003878539	1942379284	38	71
1003878539	1952307852	389	657
1003878539	1952362469	14	41
1003878539	1952399743	27	38
1003878539	1962438556	11	11
1003878539	1962458521	34	43
1003878539	1962499855	11	17
1003878539	1962508259	80	279
1003878539	1972564730	547	1193
1003878539	1972589489	112	203
1003878539	1972672418	15	24
1003878539	1982601456	126	205
1003878539	1982614103	16	19
1003878539	1982621678	18	27
1003878539	1982665642	314	606
1003878539	1982672762	20	31
1003878539	1982685384	171	330
1003878539	1982690806	35	62
1003878539	1982774758	12	15
1003878539	1982815932	15	17
1003878539	1992725352	536	935
1003878539	1992761985	2404	4689
1003878539	1992812580	305	623
1003879081	1003879081	73	547
1003879081	1114081056	25	52
1003879081	1124004304	14	29
1003879180	1003879180	33	207
1003879180	1154315307	20	33
1003879180	1871827519	12	32
1003879461	1003879461	61	251
1003879461	1245221050	17	25
1003879461	1386945947	15	23
1003879479	1003879479	56	321
1003879479	1023000569	15	23
1003879479	1043215379	16	32
1003879792	1003879792	70	383
1003879792	1275592131	11	24
1003879792	1285798918	15	36
1003879792	1396906350	12	12
1003879792	1528027786	36	70
1003879792	1932123247	12	30
1003879800	1003879800	20	33
1003879800	1700037801	35	48
1003879958	1003879958	70	171
1003879958	1154324507	28	33
1003879958	1174516124	18	21
1003879958	1336144021	141	394
1003879958	1821017880	26	33
1003879958	1831180462	15	20
1003883125	1003883125	130	1087
1003883125	1225033020	57	154
1003883125	1396946208	54	96
1003883125	1679660617	49	115
1003883125	1710071097	23	44
1003883125	1912964768	13	19
1003883158	1003883158	2073	4563
1003883158	1013957836	21	23
1003883158	1023030954	24	25
1003883158	1043307234	12	14
1003883158	1063457240	47	83
1003883158	1073511762	12	15
1003883158	1073551123	41	43
1003883158	1093702599	13	17
1003883158	1114236304	11	12
1003883158	1124076401	45	51
1003883158	1174582050	13	18
1003883158	1194080564	16	17
1003883158	1194728220	12	14
1003883158	1194753590	57	71
1003883158	1235374612	94	100
1003883158	1255384533	40	40
1003883158	1285798918	104	114
1003883158	1306897277	700	779
1003883158	1326052226	318	619
1003883158	1336172105	22	22
1003883158	1346542115	20	21
1003883158	1396779948	21	23
1003883158	1407010622	30	31
1003883158	1407843998	13	14
1003883158	1417010653	16	20
1003883158	1447250253	32	32
1003883158	1497750962	19	21
1003883158	1669454047	25	25
1003883158	1689628984	17	18
1003883158	1699770149	19	23
1003883158	1740578822	14	21
1003883158	1770514077	28	28
1003883158	1770740359	49	54
1003883158	1801826839	11	11
1003883158	1851390967	13	13
1003883158	1891786174	17	20
1003883158	1902047376	68	70
1003883158	1922009331	113	125
1003883158	1952509465	20	25
1003883158	1962504340	24	25
1003883158	1972748630	39	49
1003883158	1982624458	12	12
1003883158	1992753222	12	12
1003883752	1003883752	21	88
1003883752	1598871469	20	92
1003883752	1992817886	13	22
1003884594	1003884594	33	56
1003884594	1598719346	39	73
1003885229	1003885229	21	89
1003885229	1225032881	14	30
1003885229	1467492124	17	55
1003885641	1003885641	1415	3865
1003885641	1013142553	36	36
1003885641	1043289804	154	327
1003885641	1063529642	204	314
1003885641	1093783391	109	122
1003885641	1104085422	15	18
1003885641	1124074273	23	36
1003885641	1124290150	11	13
1003885641	1134288814	42	59
1003885641	1174582050	21	26
1003885641	1336392687	52	66
1003885641	1437270865	42	56
1003885641	1447228747	16	17
1003885641	1508810573	174	191
1003885641	1528160702	70	192
1003885641	1548232044	22	25
1003885641	1609010131	33	39
1003885641	1609822303	55	125
1003885641	1689641680	298	352
1003885641	1912028598	24	37
1003885641	1982803748	18	33
1003886763	1780654962	16	24
1003887266	1003887266	189	743
1003887266	1023003969	20	30
1003887266	1265420004	300	928
1003887266	1457309270	39	56
1003887266	1669457180	88	146
1003887282	1003887282	93	562
1003887282	1467459776	51	121
1003887282	1942247291	25	54
1003887415	1003887415	83	220
1003887415	1790795359	27	45
1003887415	1821007881	12	12
1003887662	1003887662	17	37
1003889171	1003889171	106	624
1003889171	1841394418	90	298
1003889973	1003889973	41	249
1003889973	1154384899	14	37
1003889973	1467537506	24	46
1003890880	1003890880	36	72
1003890880	1639172869	17	29
1003892332	1003892332	13	35
1003892332	1013912633	30	92
1003892332	1477808830	14	29
1003892662	1003892662	18	27
1003892662	1053301127	59	98
1003893447	1003893447	30	37
1003893447	1598751240	36	55
1003893637	1003862053	11	11
1003893637	1003893637	1659	3990
1003893637	1013961838	18	19
1003893637	1063426823	38	48
1003893637	1114964244	12	14
1003893637	1144228446	27	29
1003893637	1154399749	58	85
1003893637	1184691610	11	19
1003893637	1194790055	143	260
1003893637	1245294826	66	93
1003893637	1255376000	11	11
1003893637	1285681908	49	63
1003893637	1295702728	66	86
1003893637	1306938071	18	24
1003893637	1376512988	77	147
1003893637	1376733857	12	16
1003893637	1386940823	13	15
1003893637	1447417852	11	11
1003893637	1477599975	30	39
1003893637	1518024462	33	45
1003893637	1558302570	23	25
1003893637	1558391771	11	13
1003893637	1568409647	12	15
1003893637	1578620449	16	20
1003893637	1619962917	18	23
1003893637	1639116726	16	22
1003893637	1639122864	16	22
1003893637	1639128820	11	15
1003893637	1679678486	26	44
1003893637	1699721589	13	16
1003893637	1700979465	11	20
1003893637	1720078041	18	26
1003893637	1720085137	38	39
1003893637	1730179714	12	15
1003893637	1730494816	27	41
1003893637	1760472799	20	25
1003893637	1780667923	21	25
1003893637	1811991227	29	49
1003893637	1821155912	26	34
1003893637	1881632818	22	26
1003893637	1891732988	20	29
1003893637	1891741849	21	26
1003893637	1891747952	18	18
1003893637	1922032424	55	77
1003893637	1982658407	24	28
1003893637	1992759419	24	31
1003894122	1003894122	1100	6103
1003894122	1083655997	12	20
1003894122	1265478291	91	158
1003894122	1346332954	50	68
1003894122	1487638417	29	36
1003894122	1487707188	285	420
[truncated: 280,919 more rows]
