# Supplementary material for: Properties of healthcare teaming networks as a function of network construction algorithms
Source: PLoS One. 2017 Apr 20;12(4):e0175876. doi: 10.1371/journal.pone.0175876 (PMC5398561; doi:10.1371/journal.pone.0175876)
Supplement: S2 File — This file contains the data used to construct all the censored networks. Censored network files are also available from figshare.com at (https://figshare.com/s/915649f63d8fe8b08c5e, doi: 10.6084/m9.figshare.3833943). (ZIP) [file pone.0175876.s006.zip › visit_counts_traceroute_method_PRV_365.csv]

1003000142	1003000142	45	128
1003000142	1215034491	14	14
1003000407	1598875148	14	14
1003000480	1003000480	30	49
1003000522	1003000522	360	1060
1003000522	1336172626	21	28
1003000522	1497976526	78	86
1003000530	1003000530	89	217
1003000530	1124087325	16	21
1003000902	1003000902	11	20
1003000936	1003000936	80	116
1003000936	1740202480	16	18
1003000936	1770786618	42	46
1003000936	1831112770	25	29
1003001363	1003001363	12	16
1003001462	1003001462	22	51
1003001785	1003001785	13	30
1003002312	1003002312	22	66
1003002627	1003002627	57	86
1003002817	1003002817	20	26
1003002890	1003002890	51	106
1003003609	1003003609	13	52
1003003963	1326112889	19	20
1003004318	1003004318	69	126
1003004318	1063434637	12	12
1003004318	1215044334	92	101
1003004318	1295835015	15	17
1003004318	1669588430	12	13
1003004318	1841235140	12	12
1003004326	1003004326	28	53
1003005034	1245210244	17	20
1003005034	1477533826	12	12
1003005836	1003005836	51	119
1003006198	1003006198	15	19
1003006552	1003006552	13	28
1003006586	1003006586	27	45
1003006586	1437321965	30	34
1003006602	1003006602	25	54
1003006610	1003006610	39	136
1003006610	1295797173	12	14
1003006610	1528128444	21	23
1003006651	1003006651	13	28
1003007063	1649362153	11	11
1003007063	1659343671	13	13
1003007279	1003007279	22	54
1003007279	1750551941	11	13
1003007287	1003007287	300	615
1003007287	1013922970	14	17
1003007287	1023117306	11	13
1003007287	1033152475	15	21
1003007287	1124187570	14	14
1003007287	1154588705	15	15
1003007287	1174547319	55	72
1003007287	1255490801	11	13
1003007287	1326106881	24	45
1003007287	1356428650	13	18
1003007287	1437217130	12	13
1003007287	1447200308	12	14
1003007287	1457555039	11	11
1003007287	1487752804	15	19
1003007287	1497959068	68	72
1003007287	1558429027	13	19
1003007287	1588621692	11	13
1003007287	1659464642	33	41
1003007287	1740349471	23	30
1003007287	1780744730	16	16
1003007287	1821292491	14	18
1003007287	1831304724	13	14
1003007287	1891803516	26	36
1003007287	1902000573	12	13
1003007345	1003007345	125	445
1003007469	1003007469	22	32
1003007592	1003007592	20	26
1003007592	1184653578	44	69
1003007683	1003007683	11	11
1003007683	1366499378	15	15
1003007683	1508826439	14	14
1003007824	1003007824	13	41
1003007907	1003007907	11	16
1003007980	1003007980	85	249
1003007998	1003007998	24	41
1003007998	1659364495	20	21
1003009135	1003009135	19	76
1003009218	1003009218	371	1937
1003009218	1063526606	21	24
1003009218	1093779209	17	20
1003009218	1134106743	22	24
1003009218	1205032745	19	20
1003009218	1326036641	47	63
1003009218	1376818708	70	98
1003009218	1497746341	17	43
1003009218	1811976509	18	18
1003009218	1881663078	11	13
1003009283	1326256975	13	13
1003009283	1992706436	11	11
1003009630	1003009630	16	16
1003009630	1316255854	12	12
1003009630	1447274360	21	21
1003009630	1518125632	13	13
1003009630	1588604623	18	18
1003009630	1922080795	11	12
1003009846	1003009846	36	42
1003009846	1346325149	12	14
1003009853	1003009853	164	413
1003009853	1265755565	55	57
1003009853	1336173863	73	90
1003009853	1396097556	22	22
1003009853	1407296726	19	21
1003010117	1003010117	190	903
1003010117	1154379691	16	16
1003010117	1174562557	21	26
1003010117	1225048325	12	14
1003010117	1326016999	18	20
1003010117	1356420707	18	18
1003010117	1497798367	11	15
1003010117	1609932250	18	20
1003010117	1790755650	22	25
1003010117	1922038017	13	14
1003010265	1376537449	12	15
1003010307	1003010307	141	291
1003010349	1003010349	61	120
1003010406	1003010406	103	213
1003010406	1205803459	21	23
1003010406	1396711776	21	21
1003010406	1497702245	11	15
1003010406	1790753135	12	12
1003010406	1922075738	36	40
1003010463	1003010463	85	193
1003010463	1104079128	12	12
1003010752	1003010752	68	300
1003010752	1922126986	13	13
1003010786	1003010786	15	22
1003010786	1518963941	11	11
1003010802	1003010802	22	35
1003011214	1003011214	19	123
1003011529	1003011529	81	324
1003011529	1487625596	14	15
1003011529	1487859625	30	35
1003011529	1962473173	22	24
1003011578	1003011578	31	40
1003011610	1003011610	80	237
1003011800	1003011800	124	217
1003011834	1003011834	21	22
1003011834	1003870031	19	19
1003011834	1043270861	12	12
1003011834	1083686075	14	16
1003011834	1376535914	26	28
1003011834	1487850947	16	17
1003011834	1760420889	18	18
1003011917	1003011917	20	29
1003012014	1003012014	125	278
1003012014	1750369815	11	12
1003012063	1003012063	16	37
1003012113	1003012113	180	417
1003012113	1063524403	11	13
1003012113	1275645541	16	23
1003012113	1316059660	27	38
1003012113	1487666723	13	15
1003012113	1548379415	17	26
1003012113	1730178302	16	19
1003012113	1902908718	38	63
1003012113	1912194804	13	17
1003012154	1053349522	22	22
1003012154	1235334616	11	12
1003012154	1609896711	12	12
1003012303	1003012303	13	35
1003012428	1003012428	150	328
1003012428	1184621179	11	11
1003012428	1518989334	11	11
1003012428	1932161403	24	25
1003012477	1003012477	19	49
1003012493	1003012493	18	25
1003012642	1003012642	19	32
1003012733	1003012733	29	63
1003012840	1003012840	31	38
1003012915	1003012915	49	127
1003013004	1003013004	124	388
1003013004	1154390300	11	11
1003013004	1295787067	13	14
1003013004	1689709099	32	36
1003013004	1831189414	11	11
1003013004	1871520643	11	15
1003013061	1003013061	60	128
1003013079	1003013079	14	17
1003013160	1003013160	52	75
1003013335	1003013335	32	40
1003013343	1003013343	77	163
1003013343	1134387244	23	26
1003013343	1295795961	13	13
1003013343	1497715700	12	13
1003013343	1700133980	13	13
1003013392	1003013392	62	115
1003013392	1144517939	18	19
1003013533	1003013533	20	20
1003013582	1003013582	64	159
1003013582	1396857819	11	11
1003013608	1003013608	55	181
1003013608	1245240753	16	17
1003013608	1487728655	17	18
1003013608	1497718928	12	16
1003013616	1003013616	33	66
1003013632	1003013632	11	19
1003013657	1003013657	62	83
1003013657	1497755177	24	29
1003013673	1003013673	145	260
1003013673	1184625774	11	19
1003013673	1669406807	11	13
1003013756	1003013756	233	844
1003013756	1104822196	17	18
1003013756	1184724338	13	16
1003013756	1255391991	13	15
1003013756	1265407324	19	19
1003013756	1336158658	16	20
1003013756	1417140211	12	12
1003013756	1427086743	12	12
1003013756	1710947452	17	17
1003013756	1730269002	12	13
1003013756	1730330267	11	12
1003013756	1861484255	66	73
1003014762	1003014762	11	13
1003014853	1003014853	18	27
1003015025	1003015025	80	263
1003015025	1144415548	15	17
1003015025	1194704064	15	37
1003015025	1740486034	11	11
1003015207	1003015207	101	377
1003015207	1578735569	15	16
1003015280	1174576938	13	14
1003015314	1003015314	19	30
1003015421	1003015421	46	63
1003015439	1003015439	43	105
1003015686	1003015686	82	170
1003015686	1518946359	75	87
1003015967	1003015967	25	49
1003016247	1003016247	13	90
1003016643	1003016643	21	52
1003016643	1720237050	12	12
1003016718	1003016718	28	58
1003016775	1003016775	35	186
1003016809	1003016809	12	20
1003017021	1003017021	15	18
1003017021	1366641839	20	23
1003017021	1518176965	12	12
1003017021	1962610618	16	16
1003017286	1003017286	19	29
1003017484	1003017484	21	42
1003017682	1003017682	24	40
1003017823	1003017823	26	46
1003017963	1003017963	21	51
1003018748	1003018748	81	134
1003018961	1003018961	25	31
1003018961	1508945940	11	11
1003019019	1003019019	13	14
1003019209	1003019209	44	168
1003019340	1003019340	71	206
1003019498	1003019498	18	22
1003019563	1003019563	62	103
1003019563	1255357992	20	20
1003019563	1518985845	14	14
1003019563	1720156268	14	14
1003019571	1003019571	129	423
1003019571	1386854875	16	18
1003019571	1447451067	18	26
1003019571	1467403006	11	12
1003019571	1689634388	16	18
1003019720	1003019720	33	33
1003019720	1952348526	11	11
1003019811	1003019811	15	40
1003019902	1003019902	15	22
1003020041	1003020041	30	64
1003020116	1003020116	46	54
1003020348	1003020348	15	23
1003020470	1003020470	11	27
1003020645	1003020645	75	132
1003020660	1003020660	30	60
1003020975	1003020975	11	11
1003021973	1003021973	24	42
1003022245	1003022245	12	14
1003022591	1003022591	14	27
1003022708	1003022708	11	13
1003022823	1780842617	11	11
1003023201	1003023201	14	41
1003023276	1003023276	28	72
1003023284	1003023284	161	548
1003023284	1184760696	19	21
1003023284	1336142504	12	27
1003023284	1831283332	50	60
1003023284	1912285099	12	16
1003023284	1952686719	11	20
1003023581	1003023581	49	186
1003023771	1003023771	11	11
1003023771	1104824002	11	11
1003023771	1629076898	15	15
1003023771	1790783694	14	14
1003024746	1003024746	22	97
1003024894	1003024894	32	59
1003025032	1003025032	31	52
1003025198	1003025198	25	209
1003025271	1003025271	71	101
1003025347	1003025347	57	286
1003025347	1114976867	26	31
1003025438	1003025438	12	26
1003025461	1003025461	20	41
1003025628	1003025628	15	18
1003025727	1003025727	103	276
1003025727	1093922197	17	20
1003025727	1124395991	15	27
1003025875	1003025875	121	229
1003025875	1841397742	16	22
1003025875	1861577371	12	13
1003026238	1376573147	11	11
1003026287	1790816700	17	21
1003027194	1003027194	65	102
1003027392	1003027392	101	219
1003027392	1912933003	12	13
1003027582	1003027582	59	90
1003027582	1457573974	11	12
1003027764	1003027764	85	387
1003027764	1144259235	13	15
1003027764	1154367837	20	23
1003027764	1336176817	15	22
1003027939	1003027939	285	2031
1003027939	1013997741	53	71
1003027939	1174537567	24	27
1003027939	1245488543	11	11
1003027939	1265695241	30	31
1003027939	1316041734	28	39
1003027939	1356441836	12	34
1003027939	1427017698	11	20
1003027939	1457339160	21	27
1003027939	1477555753	21	24
1003027939	1548292246	11	11
1003027939	1669565461	26	32
1003027939	1700818408	23	27
1003027939	1710917026	20	21
1003027939	1720176068	13	13
1003027939	1740254259	18	37
1003027939	1811075773	12	13
1003027947	1235219270	11	11
1003028093	1003028093	12	13
1003028150	1003028150	26	60
1003028556	1003028556	15	49
1003028705	1003028705	47	66
1003028705	1376692236	16	18
1003028705	1487978904	13	14
1003028762	1700899002	11	13
1003028812	1003028812	48	109
1003029034	1003029034	19	35
1003029075	1003029075	29	62
1003029125	1003029125	140	336
1003029125	1417906629	53	66
1003029125	1740239854	30	36
1003029125	1982860060	13	16
1003029224	1003029224	14	23
1003029372	1003029372	21	41
1003029430	1003029430	60	110
1003029430	1205814910	15	18
1003029430	1538147046	18	18
1003029828	1003029828	37	75
1003029836	1003029836	29	44
1003029950	1003029950	54	165
1003029950	1780696401	12	12
1003030578	1003030578	24	36
1003030586	1003030586	70	168
1003030586	1053390500	62	72
1003030651	1003030651	133	592
1003030651	1164572095	15	18
1003030651	1407828940	21	23
1003030651	1497727937	15	15
1003030651	1689646127	17	18
1003030651	1740257104	16	18
1003030685	1003030685	13	23
1003030693	1003030693	102	233
1003030693	1104936558	21	48
1003031212	1003031212	118	785
1003031212	1124010426	15	21
1003031212	1679545362	68	152
1003031212	1831461839	32	37
1003031378	1003031378	17	25
1003031378	1396730404	13	13
1003031691	1003031691	107	164
1003031691	1841227147	14	15
1003032202	1003032202	20	29
1003033119	1003033119	42	75
1003033135	1003033135	25	38
1003033309	1003033309	24	63
1003033317	1659359396	19	19
1003033317	1730191131	12	12
1003033317	1942262282	21	22
1003033374	1003033374	26	41
1003033390	1003033390	39	92
1003034018	1003034018	31	88
1003034281	1003034281	164	601
1003034398	1003034398	13	31
1003034760	1003034760	18	20
1003034828	1255462370	12	12
1003034828	1598847576	13	13
1003034828	1649420050	12	12
1003034828	1720253172	11	11
1003034851	1003034851	45	79
1003034927	1003034927	17	21
1003035122	1003035122	78	192
1003035122	1679543151	11	11
1003035593	1003035593	25	43
1003035965	1194778423	27	27
1003036252	1003036252	77	188
1003036252	1144245648	24	26
1003036252	1285663591	14	17
1003036278	1003036278	12	38
1003036997	1003036997	17	29
1003037169	1003037169	38	49
1003037359	1063418101	12	12
1003037417	1003037417	90	189
1003037615	1003037615	214	818
1003037615	1114948635	12	12
1003037615	1225217904	14	15
1003037615	1255337838	37	39
1003037615	1447453394	12	12
1003037615	1518910157	20	30
1003037615	1568468726	25	28
1003037615	1760412795	15	17
1003037615	1922236470	12	16
1003037615	1932186681	11	12
1003037615	1982724506	29	35
1003038167	1003038167	171	499
1003038274	1003038274	29	46
1003038605	1003038605	62	122
1003038803	1598778136	12	12
1003038811	1003038811	48	65
1003038811	1184602666	16	17
1003038811	1205814787	14	15
1003038811	1457339939	45	58
1003038811	1609078302	16	16
1003039678	1003039678	12	19
1003039892	1821019118	17	19
1003040031	1205813599	12	12
1003040106	1003040106	14	33
1003040106	1477515047	12	12
1003040296	1003040296	47	78
1003040296	1174501043	18	19
1003040296	1386698892	12	12
1003040528	1003040528	54	80
1003040528	1134129356	18	21
1003040528	1194724948	13	13
1003040726	1003040726	48	99
1003040940	1003040940	25	40
1003040940	1073529145	14	15
1003040940	1649285446	12	12
1003041005	1003041005	18	18
1003041104	1003041104	47	86
1003041104	1659460244	118	233
1003041187	1528019866	11	11
1003041427	1003041427	19	29
1003041427	1891756789	20	20
1003041641	1003041641	51	53
1003042714	1003042714	33	44
1003042714	1013990332	98	103
1003042714	1164682761	24	25
1003042714	1417930322	39	42
1003042714	1437312592	19	21
1003042714	1467480319	15	15
1003043100	1700825890	14	14
1003043209	1003043209	21	41
1003043423	1003043423	50	120
1003043555	1003043555	20	50
1003043993	1003043993	31	202
1003044199	1003044199	27	33
1003044488	1003044488	39	126
1003044694	1003044694	20	43
1003045006	1003045006	17	17
1003045006	1881635001	11	11
1003045220	1003045220	60	176
1003045220	1124079447	28	28
1003045220	1619926177	31	33
1003045618	1003045618	61	242
1003045618	1083616429	11	13
1003045618	1265583447	14	24
1003045618	1659422129	15	26
1003045618	1972666899	14	19
1003045790	1003045790	29	31
1003045790	1144490624	18	18
1003045790	1366684060	12	12
1003045790	1588681118	11	11
1003045790	1609181130	18	18
1003045790	1740450220	16	16
1003045790	1881641496	24	25
1003045790	1982880720	11	11
1003045857	1003045857	12	17
1003045857	1881646685	23	23
1003046020	1730221151	13	13
1003046228	1003046228	27	40
1003046228	1538166467	41	43
1003046426	1003046426	157	502
1003046426	1194834267	17	18
1003046426	1689938656	28	28
1003046616	1003046616	281	981
1003046616	1073545042	16	18
1003046616	1285889675	17	24
1003046616	1407805971	72	80
1003046616	1457332066	16	17
1003046616	1538257654	12	12
1003046616	1619926433	26	30
1003046616	1780676098	20	25
1003046624	1003046624	25	37
1003047788	1003047788	41	56
1003047788	1053375824	18	18
1003047788	1306813142	11	14
1003047788	1548225857	25	27
1003047853	1003047853	12	12
1003047960	1003047960	96	327
1003048679	1003048679	134	267
1003048679	1083926802	27	28
1003048679	1154502185	38	44
1003048679	1316982721	33	36
1003048679	1760485080	39	42
1003048679	1902884364	62	78
1003048943	1003048943	174	431
1003048943	1033480116	27	28
1003048943	1154664316	13	13
1003048943	1265419774	11	16
1003049255	1003049255	73	77
1003049818	1003049818	53	77
1003049925	1003049925	75	182
1003049925	1427041201	30	31
1003049925	1558694570	19	19
1003049925	1649441627	14	14
1003049925	1962654673	12	12
1003050295	1003050295	22	58
1003050337	1003050337	101	212
1003050675	1003050675	45	79
1003050675	1174611966	36	37
1003050675	1467542571	14	14
1003051087	1003051087	22	29
1003051160	1003051160	31	102
1003051178	1003051178	27	154
1003051251	1003051251	51	153
1003051699	1003051699	470	1484
1003051699	1033170410	11	17
1003051699	1083985717	15	16
1003051699	1174583975	13	19
1003051699	1336153550	13	13
1003051699	1376525501	14	15
1003051699	1376557496	15	18
1003051715	1003051715	35	67
1003051731	1003051731	32	60
1003051756	1639332646	14	15
1003051780	1003051780	49	78
1003051871	1003051871	57	226
1003051871	1841385226	12	17
1003052135	1235159583	11	11
1003052754	1003052754	16	58
1003053307	1003053307	57	202
1003053554	1063522423	14	22
1003053653	1003053653	122	303
1003053828	1003053828	20	27
1003053950	1003053950	47	79
1003053950	1205817673	20	20
1003054305	1003054305	21	25
1003054305	1013960285	33	34
1003055179	1003055179	25	52
1003055252	1003055252	24	30
1003055252	1841284221	15	16
1003055484	1003055484	54	89
1003055575	1053399816	16	16
1003055617	1003055617	133	270
1003055617	1275804270	36	38
1003055617	1861761348	31	33
1003055617	1912967795	16	17
1003055666	1003055666	120	179
1003055666	1326001256	90	100
1003055666	1336305473	67	77
1003055666	1346535929	68	72
1003055666	1356339873	11	12
1003055666	1538368923	16	16
1003055971	1003055971	18	25
1003056151	1821136631	28	34
1003056268	1003056268	24	40
1003056300	1003056300	23	75
1003056300	1144314618	11	24
1003056300	1194817049	14	19
1003056524	1003056524	24	86
1003057068	1003057068	72	700
1003057381	1003057381	147	366
1003057381	1164518353	14	15
1003057381	1649431909	23	23
1003057381	1659553725	12	21
1003057381	1780770974	11	11
1003057381	1801830914	12	13
1003057829	1003057829	26	34
1003057829	1114951480	103	140
1003057829	1194779348	48	51
1003058074	1003058074	22	34
1003058207	1003058207	86	245
1003058207	1316119076	12	12
1003058207	1386697514	24	27
1003058207	1689889016	38	51
1003058207	1720125149	11	11
1003058207	1740267426	12	12
1003058355	1003058355	13	24
1003058538	1003058538	36	65
1003058736	1003058736	22	22
1003058736	1356510788	12	12
1003058736	1801855218	18	19
1003058819	1487631545	24	24
1003059197	1003059197	82	227
1003059346	1003059346	21	35
1003059403	1003059403	51	135
1003059676	1003059676	17	19
1003059684	1003059684	283	808
1003059684	1184615494	23	23
1003059684	1194781161	13	13
1003059684	1629399902	25	25
1003059684	1730327099	31	42
1003059684	1871693838	11	12
1003059684	1982825675	11	11
1003060294	1003060294	49	96
1003060294	1568425106	15	21
1003061292	1003061292	20	40
1003061292	1013153865	14	14
1003062258	1003062258	64	224
1003062258	1992784409	12	15
1003062589	1003062589	37	61
1003062647	1003062647	224	919
1003062647	1083741896	13	13
1003062647	1144438193	16	30
1003062647	1508051558	14	15
1003062647	1578530804	12	28
1003062647	1578577284	15	16
1003062647	1669669511	14	15
1003062647	1700897337	13	14
1003062647	1831188606	20	26
1003063314	1003063314	36	77
1003063488	1003063488	36	110
1003064304	1003064304	31	55
1003064304	1356694350	19	19
1003064304	1699966689	14	14
1003064353	1003064353	17	31
1003064726	1003064726	26	60
1003065178	1003065178	42	44
1003065178	1003087248	12	12
1003065178	1043273782	14	14
1003065178	1104816859	11	12
1003065178	1164442463	11	11
1003065178	1245267624	14	15
1003065178	1346224995	18	18
1003065178	1447293394	12	12
1003065178	1578505699	11	11
1003065178	1578762456	12	13
1003065178	1598756363	15	15
1003065178	1659357127	14	14
1003065178	1912995812	14	15
1003065178	1962601229	14	14
1003065475	1326256975	11	11
1003065475	1427089663	11	12
1003065475	1992706436	11	11
1003065855	1003065855	11	21
1003066143	1003066143	104	224
1003066143	1114906823	24	24
1003066143	1801957121	36	37
1003066143	1952319758	11	12
1003066366	1003066366	77	191
1003066366	1538351176	22	22
1003066366	1710918388	11	13
1003066366	1912953860	12	13
1003066390	1003066390	119	312
1003066390	1003860008	11	11
1003066390	1811008840	34	38
1003066390	1861727257	15	16
1003066432	1003066432	34	54
1003067034	1003067034	25	44
1003067240	1003067240	45	93
1003067745	1003067745	45	74
1003068024	1003068024	30	35
1003068024	1518023035	78	106
1003068024	1578837670	11	11
1003068107	1003068107	17	24
1003068230	1003068230	58	119
1003068321	1003068321	14	35
1003068347	1003068347	11	16
1003068628	1003068628	12	20
1003068933	1003068933	103	586
1003068933	1083738595	16	17
1003068933	1962476580	14	18
1003069022	1003069022	18	30
1003069113	1003069113	52	155
1003069113	1124184031	13	14
1003069113	1194790287	29	30
1003070012	1003070012	41	183
1003070194	1003070194	16	26
1003070368	1003070368	17	34
1003070640	1003070640	81	181
1003070681	1003070681	15	22
1003070723	1003070723	15	22
1003070780	1003070780	140	528
1003070780	1023134293	19	21
1003070780	1215058177	11	11
1003070780	1346254307	15	18
1003070780	1609944313	45	56
1003070780	1649431354	32	35
1003070780	1881654150	17	18
1003070780	1912010059	14	15
1003070921	1003070921	40	91
1003071010	1003071010	25	40
1003071036	1003071036	15	18
1003071333	1003071333	16	29
1003071655	1003071655	32	61
1003072349	1003072349	576	2221
1003072349	1013965649	12	19
1003072349	1083708861	12	20
1003072349	1104812056	23	42
1003072349	1134177421	13	24
1003072349	1215139498	29	64
1003072349	1235147182	23	51
1003072349	1275598898	35	90
1003072349	1285682815	20	51
1003072349	1376510933	31	66
1003072349	1609824259	13	13
1003072349	1609824770	15	35
1003072349	1629032073	192	264
1003072349	1780617977	15	19
1003072349	1841252061	26	35
1003072505	1003072505	36	159
1003072646	1003072646	30	54
1003072810	1003072810	26	39
1003072893	1003072893	57	139
1003073172	1003073172	16	81
1003073388	1003073388	54	113
1003073396	1003073396	62	89
1003073438	1003073438	56	99
1003073461	1003073461	11	12
1003073560	1003073560	167	386
1003073560	1144275512	19	19
1003073560	1255386942	14	23
1003073560	1457331019	15	19
1003073586	1003073586	118	214
1003073586	1346218351	11	11
1003073586	1689770182	52	54
1003073586	1851470215	48	48
1003073602	1003073602	29	68
1003073602	1386750065	13	16
1003073602	1598767873	16	17
1003073602	1669572053	15	15
1003073602	1780686089	16	20
1003073735	1003073735	16	25
1003073776	1003073776	14	16
1003073776	1023067055	22	22
1003073941	1003073941	27	42
1003073990	1003073990	14	26
1003073990	1992784433	12	13
1003074006	1003074006	18	50
1003074071	1003074071	178	558
1003074071	1073519401	50	58
1003074071	1124004643	33	38
1003074071	1124133681	77	136
1003074071	1245498112	78	136
1003074071	1306163621	12	13
1003074071	1487762761	26	34
1003074071	1770670424	20	20
1003074071	1821103706	36	43
1003074071	1912149576	24	25
1003074519	1003074519	19	36
1003074584	1003074584	38	69
1003074691	1003074691	96	139
1003074691	1831448737	17	19
1003074832	1003074832	15	15
1003074832	1043229156	11	11
1003074832	1922027556	15	15
1003074873	1003074873	32	38
1003074873	1023108289	14	15
1003074873	1093772824	13	14
1003074873	1912090457	47	53
1003074907	1003074907	189	327
1003074907	1770581811	22	23
1003074931	1003074931	39	221
1003075128	1003075128	25	70
1003075151	1003075151	113	307
1003075318	1003075318	11	20
1003075516	1003075516	22	31
1003075755	1003075755	24	35
1003075946	1003075946	44	87
1003076183	1003076183	12	12
1003076597	1003076597	99	392
1003076639	1003076639	73	190
1003076639	1124073341	37	42
1003076639	1841495512	28	32
1003076894	1003076894	115	183
1003076894	1093733693	22	30
1003076894	1487671483	15	15
1003076894	1518991678	12	13
1003076894	1801814413	50	50
1003077157	1003077157	12	16
1003077538	1881752970	15	15
1003077785	1003077785	17	19
1003077975	1003077975	19	35
1003078007	1003078007	59	109
1003078080	1003078080	60	133
1003078080	1144290214	16	17
1003078080	1184694218	13	13
1003078080	1265412951	29	35
1003078080	1326019563	18	19
1003078080	1346240033	21	29
1003078080	1477523074	20	24
1003078213	1003078213	48	332
1003078213	1770535270	12	21
1003078692	1003078692	14	14
1003078726	1073623427	13	17
1003078932	1003078932	111	210
1003078965	1003078965	74	157
1003078965	1013955996	35	35
1003078965	1356327399	64	67
1003078965	1386804078	25	26
1003078965	1629016159	26	27
1003078973	1003078973	18	26
1003079146	1003079146	61	179
1003079146	1184710691	20	30
1003079146	1457492688	84	170
1003079286	1003079286	23	32
1003079286	1154670412	13	13
1003079294	1003079294	163	513
1003079294	1104152701	11	13
1003079294	1134453418	26	35
1003079294	1215118732	14	15
1003079294	1720350440	12	12
1003079294	1780613547	14	21
1003079294	1811226962	26	30
1003079302	1003079302	24	27
1003079302	1689662595	18	19
1003079302	1912996521	34	35
1003079302	1962553578	12	14
1003079419	1003079419	33	80
1003079419	1366508228	12	16
1003079419	1689957565	17	20
1003079435	1003079435	11	20
1003079435	1972646321	11	12
1003079575	1255666384	14	14
1003079997	1003079997	78	570
1003080151	1003080151	22	24
1003080151	1043278963	20	20
1003080151	1104874155	27	27
1003080151	1134162787	24	24
1003080151	1225197569	13	13
1003080151	1245462621	13	13
1003080151	1275630881	12	13
1003080151	1588764542	24	24
1003080151	1962439695	14	14
1003080409	1003080409	63	243
1003080409	1265405906	22	34
1003080409	1578539763	16	18
1003080409	1578867842	16	18
1003080557	1003080557	22	32
1003080623	1003080623	22	22
1003080623	1083814552	15	15
1003080623	1487768651	19	19
1003080623	1699732883	14	14
1003081597	1003081597	66	119
1003081928	1003081928	74	208
1003081928	1295978518	13	15
1003082215	1003082215	30	55
1003083205	1003083205	221	624
1003083205	1093745648	14	15
1003083205	1326016684	219	425
1003083205	1528097912	32	35
1003083205	1558393744	13	13
1003083205	1740365733	35	37
1003083304	1003083304	16	16
1003083304	1144337049	13	13
1003083304	1578841334	22	23
1003083304	1649381443	14	14
1003083304	1780662411	16	16
1003083627	1003083627	42	79
1003083650	1003083650	16	19
1003083650	1154313641	13	13
1003083650	1184624934	11	11
1003083650	1790777688	17	17
1003083650	1871536391	11	11
1003084203	1003084203	30	42
1003084336	1003084336	64	174
1003084336	1760447171	46	56
1003084336	1801842414	21	24
1003084617	1003084617	33	34
1003084617	1295974988	11	11
1003084617	1306894555	21	22
1003084617	1356399513	13	14
1003084617	1629016126	16	16
1003084617	1659598050	13	13
1003084849	1003084849	18	32
1003085226	1003085226	149	274
1003085457	1003085457	16	38
1003086364	1003086364	15	38
1003086505	1568462570	12	13
1003086505	1629258249	15	15
1003086588	1003086588	92	241
1003086976	1003086976	11	17
1003087248	1003087248	34	38
1003087248	1245267624	11	12
1003087248	1346224995	18	20
1003087248	1578505699	12	12
1003087248	1578762456	19	20
1003087248	1598756363	16	16
1003087248	1659357127	12	12
1003087248	1962601229	18	18
1003087289	1003087289	48	67
1003087289	1215976022	19	21
1003087289	1487767281	11	12
1003087289	1851448906	65	78
1003087388	1003087388	108	512
1003087388	1215902598	11	13
1003087388	1700855038	15	15
1003087388	1912970773	11	15
1003087768	1003087768	105	408
1003087768	1326028648	22	36
1003087768	1881946705	12	12
1003087891	1003087891	27	40
1003088485	1003088485	14	17
1003088550	1003088550	24	50
1003088634	1003088634	49	133
1003088642	1003088642	33	52
1003088642	1215037205	11	12
1003088642	1962674143	13	13
1003088840	1003088840	15	26
1003088972	1003088972	28	34
1003089442	1003089442	17	23
1003089871	1003089871	53	75
1003090085	1003090085	33	89
1003090267	1003090267	15	25
1003090358	1003090358	18	28
1003090390	1003090390	31	53
1003090424	1003090424	24	34
1003090481	1003090481	112	361
1003090481	1023030079	11	24
1003090663	1003090663	70	143
1003090887	1003090887	12	28
1003090911	1003090911	47	79
1003090986	1003090986	14	31
1003091539	1003091539	13	18
1003092081	1003092081	20	38
1003093097	1003093097	162	505
1003093097	1225177504	11	11
1003093097	1376644401	19	32
1003093097	1417212952	13	18
1003093097	1932270063	22	47
1003093147	1003093147	68	119
1003093600	1003093600	59	109
1003093790	1003093790	92	340
1003093790	1326033531	14	16
1003093790	1427049444	17	27
1003093790	1528059409	23	27
1003094046	1003094046	13	22
1003094293	1003094293	84	213
1003094434	1467508663	11	11
1003094558	1003094558	25	98
1003094582	1003094582	41	62
1003094699	1730269978	12	12
1003094699	1932407632	11	12
1003094889	1003094889	66	127
1003095167	1003095167	11	16
1003095381	1003095381	26	34
1003095654	1003095654	12	16
1003095811	1003095811	20	27
1003095811	1073529145	13	14
1003096272	1003096272	37	45
1003096272	1457361693	14	14
1003096660	1003096660	14	14
1003096710	1003096710	24	46
1003096736	1003096736	44	75
1003096793	1003096793	74	223
1003096793	1053314823	27	27
1003096819	1003096819	16	18
1003097221	1003097221	15	40
1003097957	1003097957	28	48
1003098070	1003098070	25	39
1003098161	1003098161	17	28
1003098351	1003098351	12	16
1003098542	1003098542	72	74
1003098633	1003098633	19	27
1003098633	1174562896	11	12
1003098872	1003098872	23	68
1003099813	1003099813	19	68
1003100694	1003100694	14	15
1003100694	1063520591	36	37
1003100694	1811159478	57	60
1003100694	1861501777	14	14
1003103193	1427024777	11	11
1003103565	1003103565	14	24
1003103565	1295032258	11	11
1003103664	1003103664	15	43
1003104167	1003104167	11	16
1003107194	1003107194	88	115
1003107194	1437192119	13	13
1003107194	1568411551	11	11
1003107194	1619934940	16	18
1003107194	1700978889	18	19
1003107194	1942267281	16	17
1003107194	1972698447	31	33
1003107285	1003107285	40	63
1003109604	1003109604	31	57
1003109661	1003109661	26	30
1003110834	1003110834	13	94
1003111576	1720019201	20	20
1003111972	1003111972	19	21
1003112657	1003112657	12	25
1003114604	1003114604	35	41
1003114794	1003114794	27	58
1003114802	1003114802	32	142
1003114802	1710186671	19	19
1003115718	1003115718	134	369
1003115718	1437101680	64	69
1003115718	1497967202	62	67
1003121302	1003121302	26	35
1003121351	1003121351	76	137
1003121351	1043217318	12	15
1003121351	1184839342	12	12
1003121351	1194707463	18	18
1003121351	1497993117	15	15
1003121351	1558460303	19	21
1003121351	1841303435	34	38
1003121351	1962585539	36	36
1003122094	1003122094	77	212
1003122094	1235139932	12	14
1003122094	1548209018	14	15
1003122094	1811181936	19	23
1003122151	1003122151	65	139
1003122151	1356655781	12	13
1003122151	1952336828	28	31
1003123076	1417168998	13	14
1003123415	1003123415	36	43
1003123837	1003123837	99	282
1003123837	1215902697	32	47
1003123837	1740254440	13	17
1003124348	1003124348	11	18
1003125675	1003125675	14	19
1003127028	1003127028	40	101
1003127218	1003127218	19	24
1003127374	1003127374	90	307
1003127374	1043405913	58	75
1003127374	1386870434	47	63
1003127374	1710920178	47	58
1003127515	1003127515	22	50
1003128695	1003128695	27	31
1003129446	1003129446	17	30
1003130402	1003130402	46	80
1003130402	1245225465	18	19
1003132002	1003132002	34	61
1003132093	1003132093	93	169
1003132093	1104802354	26	29
1003132093	1992767677	14	14
1003132887	1003132887	39	58
1003134412	1003134412	21	40
1003134412	1851387831	14	17
1003134867	1003134867	33	74
1003136011	1003136011	43	88
1003137126	1003137126	12	43
1003137852	1003137852	30	40
1003137852	1306838743	11	13
1003138058	1003138058	33	54
1003139593	1003139593	27	77
1003139593	1134221005	11	11
1003140054	1003140054	135	342
1003140328	1003140328	46	96
1003140328	1700871613	103	263
1003140963	1003140963	57	123
1003140963	1275628349	36	43
1003140963	1346300969	25	29
1003140963	1477558054	42	42
1003140963	1487651931	14	16
1003140963	1831195866	23	23
1003140963	1841297181	37	42
1003140963	1972506533	17	18
1003141029	1003141029	18	45
1003141029	1427160902	20	42
1003142340	1003142340	22	56
1003142340	1477682896	13	24
1003142530	1003142530	25	46
1003142555	1003142555	63	124
1003142555	1578567087	11	13
1003142936	1003142936	31	75
1003143256	1003143256	176	594
1003143256	1225325459	13	13
1003143256	1376763094	62	74
1003143256	1417024993	15	15
1003143256	1487840005	18	26
1003143256	1730186032	33	36
1003143256	1790940658	14	14
1003143256	1891790978	35	46
1003143256	1992905178	43	50
1003143561	1003143561	11	14
1003143561	1255375184	11	11
1003143561	1477724235	17	17
1003143801	1003143801	11	16
1003144585	1003144585	30	49
1003144643	1003144643	124	229
1003144643	1215005756	12	16
1003146101	1003146101	53	78
1003146101	1710928874	11	15
1003146226	1003146226	50	60
1003146226	1043405541	74	81
1003146226	1528260072	71	75
1003146879	1003146879	23	32
1003147539	1003147539	138	819
1003147539	1811251234	11	13
1003147539	1962441097	12	12
1003148776	1003148776	31	199
1003149048	1003149048	12	36
1003149576	1003149576	11	15
1003153347	1003153347	16	21
1003153347	1902808199	14	14
1003153628	1538118740	42	43
1003153636	1003153636	28	42
1003153636	1689782336	12	12
1003153966	1003153966	35	61
1003153966	1295898724	32	35
1003154725	1972545820	76	84
1003155029	1003155029	18	19
1003155029	1093701138	21	21
1003155110	1003155110	71	119
1003155110	1033108733	58	58
1003155110	1366720047	15	16
1003155110	1508886987	14	14
1003155995	1003155995	86	132
1003155995	1134197643	68	77
1003155995	1295793719	43	52
1003155995	1508891540	25	32
1003155995	1629398987	23	23
1003155995	1649249111	23	25
1003159450	1003159450	16	22
1003159450	1245236884	24	25
1003160987	1003160987	18	23
1003161068	1003161068	41	73
1003162702	1265499859	17	18
1003162769	1003162769	13	15
1003164617	1003164617	24	30
1003164617	1154422988	43	45
1003165135	1043233158	15	17
1003165275	1437138856	12	12
1003167594	1003167594	26	35
1003167594	1104087048	19	19
1003167594	1477894756	15	15
1003167594	1699861732	12	12
1003167735	1538123328	12	12
1003169277	1093750564	13	15
1003169673	1003169673	21	31
1003169947	1003169947	65	153
1003169947	1093768707	32	40
1003169947	1215129333	12	13
1003169947	1588682769	40	53
1003171851	1003171851	50	75
1003171851	1235122359	36	37
1003171851	1386676971	13	15
1003176322	1003176322	20	24
1003176835	1003176835	43	46
1003176835	1912969833	11	13
1003178567	1003178567	181	629
1003178567	1275622201	65	92
1003178567	1962620799	57	73
1003178666	1003178666	13	39
1003179813	1003179813	126	935
1003179813	1063415149	43	95
1003179813	1225296437	45	158
1003179813	1407870314	60	85
1003179813	1457354847	22	46
1003179813	1487658712	53	105
1003179821	1003179821	11	11
1003179946	1003179946	14	16
1003180555	1003180555	13	20
1003181132	1003181132	21	29
1003181926	1003181926	12	22
1003182023	1003182023	14	25
1003182940	1003182940	13	27
1003182940	1023000908	87	117
1003182940	1598759201	16	16
1003183252	1003188970	11	11
1003183252	1700900511	15	15
1003183708	1003183708	62	144
1003183708	1902938939	22	23
1003184599	1003184599	11	25
1003184946	1003184946	69	196
1003185026	1730359605	14	14
1003185679	1003185679	108	256
1003185679	1033431135	59	62
1003186719	1003186719	16	41
1003186719	1437259215	20	33
1003186719	1639372766	11	12
1003188285	1003188285	63	207
1003188285	1205823671	11	14
1003188285	1457301129	20	41
1003188285	1972509974	13	28
1003188293	1003188293	25	38
1003188293	1851566095	13	13
1003188970	1003188970	77	184
1003188970	1255362646	25	28
1003188970	1366456568	15	21
1003188970	1700900511	15	17
1003189267	1003189267	76	141
1003189267	1346291994	24	24
1003189267	1417131087	20	21
1003189267	1710926456	11	12
1003189267	1932262268	29	37
1003189705	1760410559	15	16
1003189713	1003189713	68	248
1003189713	1124069851	12	14
1003189713	1518907724	14	14
1003189713	1962443713	34	43
1003193640	1003193640	21	33
1003193640	1508904939	11	11
1003195249	1003195249	29	61
1003195603	1003195603	43	102
1003195603	1558461103	18	21
1003195603	1962471920	11	11
1003195785	1003195785	22	37
1003196114	1003196114	19	22
1003196353	1003196353	12	15
1003196940	1356494058	13	13
1003197039	1003197039	25	37
1003197039	1417055211	22	23
1003197997	1003197997	47	95
1003197997	1174518039	12	13
1003197997	1851386718	11	11
1003198383	1801967096	22	22
1003199126	1003199126	70	224
1003199126	1528056868	11	17
1003242082	1003242082	13	16
1003242306	1003242306	15	21
1003242678	1154317758	11	11
1003243718	1003243718	16	19
1003243858	1003243858	33	42
1003243858	1326122904	19	21
1003243858	1659611622	11	11
1003243858	1770553463	13	13
1003249178	1215085816	20	22
1003251919	1003251919	42	52
1003251919	1245564186	14	14
1003251919	1427164631	14	14
1003251919	1639279540	18	21
1003251919	1780774257	15	15
1003800053	1003800053	17	28
1003800079	1003800079	62	65
1003800103	1003800103	117	246
1003800103	1306853510	19	30
1003800145	1003800145	76	224
1003800244	1003800244	23	24
1003800244	1992724694	17	27
1003800285	1003800285	239	1352
1003800285	1962840165	12	12
1003800293	1003800293	150	493
1003800293	1225022494	16	17
1003800350	1003800350	38	83
1003800400	1003800400	18	26
1003800426	1003800426	18	24
1003800459	1003800459	56	132
1003800632	1003800632	41	75
1003800640	1003800640	29	41
1003800640	1184716060	48	67
1003800640	1568535938	15	19
1003800640	1932128097	40	73
1003800699	1003800699	73	126
1003800723	1003800723	12	15
1003800749	1003800749	16	19
1003800756	1003800756	71	133
1003800764	1003800764	114	176
1003800764	1043213622	21	26
1003800764	1114928470	13	16
1003800764	1124194451	14	17
1003800764	1699873091	17	19
1003800806	1003800806	92	157
1003800806	1891063103	13	14
1003800988	1003800988	94	191
1003800988	1043282395	12	12
1003800988	1053301747	11	11
1003800988	1548358146	16	20
1003801085	1003801085	83	149
1003801085	1346237088	11	15
1003801168	1003801168	34	90
1003801168	1619955911	19	21
1003801176	1003801176	19	20
1003801234	1003801234	28	81
1003801275	1003801275	33	62
1003801309	1003801309	52	84
1003801309	1679550305	12	14
1003801333	1003801333	63	101
1003801333	1821038076	11	15
1003801358	1003801358	22	45
1003801432	1003801432	296	721
1003801432	1417971037	15	17
1003801432	1710172051	13	15
1003801499	1003801499	78	137
1003801499	1417927658	25	36
1003801499	1780638478	11	12
1003801507	1003801507	102	275
1003801507	1114911146	26	27
1003801523	1003801523	86	413
1003801523	1245379288	11	12
1003801580	1003801580	12	25
1003801606	1003801606	14	16
1003801622	1003801622	21	28
1003801689	1003801689	183	999
1003801689	1013945369	20	23
1003801689	1205833084	69	93
1003801689	1831194158	21	28
1003801689	1871717751	20	41
1003801689	1982781563	11	19
1003801689	1992782098	12	18
1003801705	1003801705	473	1078
1003801705	1093030934	22	22
1003801705	1225128259	15	15
1003801705	1275507204	28	28
1003801705	1285606822	11	16
1003801705	1316917750	13	19
1003801705	1336113042	13	14
1003801705	1528053857	31	41
1003801705	1548236284	11	11
1003801705	1588634257	16	26
1003801705	1598789117	11	13
1003801705	1619940442	11	21
1003801705	1700850393	13	18
1003801705	1780655340	15	17
1003801705	1801913710	48	50
1003801705	1811048697	33	42
1003801705	1811936438	13	13
1003801705	1831208982	15	18
1003801705	1831261809	18	22
1003801705	1861487274	30	39
1003801705	1982678231	13	28
1003801713	1003801713	18	39
1003801721	1003801721	77	203
1003801747	1003801747	108	206
1003801747	1477864502	11	15
1003801747	1992843429	14	14
1003801788	1003801788	164	326
1003801788	1760478192	11	11
1003801796	1003801796	12	65
1003801853	1003801853	297	1238
1003801853	1245207034	21	39
1003801853	1245221506	16	16
1003801853	1265743447	11	11
1003801853	1306031893	12	14
1003801853	1457426421	27	30
1003801853	1841271970	13	13
1003801853	1851346738	16	17
1003801853	1912959677	14	25
1003801895	1003801895	437	934
1003801895	1104813575	12	12
1003801895	1174517379	16	17
1003801895	1306853510	28	47
1003801895	1336247212	11	14
1003801895	1639152085	17	17
1003802018	1003802018	147	425
1003802018	1063440063	102	175
1003802018	1366438376	13	13
1003802018	1528192986	15	15
1003802018	1750377768	13	17
1003802018	1760478770	19	21
1003802018	1790892172	14	16
1003802018	1932174620	11	12
1003802026	1003802026	66	139
1003802091	1003802091	68	181
1003802091	1235189267	34	37
1003802091	1265749972	19	23
1003802141	1003802141	109	179
1003802141	1831270826	13	19
1003802182	1003802182	15	20
1003802182	1255399309	11	11
1003802182	1275594228	12	12
1003802182	1629063409	19	19
1003802182	1700843224	20	20
1003802182	1811959166	11	11
1003802281	1003802281	26	151
1003802331	1003802331	18	141
1003802331	1861423758	12	12
1003802349	1003802349	108	448
1003802364	1003802364	33	93
1003802380	1003802380	16	28
1003802406	1003802406	24	29
1003802406	1588649651	11	11
1003802430	1003802430	50	93
1003802505	1396842175	14	14
1003802505	1639260425	11	11
1003802505	1679664478	23	23
1003802505	1720174089	11	11
1003802505	1811088610	17	17
1003802539	1003802539	27	41
1003802547	1003802547	88	162
1003802570	1003802570	150	326
1003802570	1124087143	13	16
1003802570	1285826008	15	17
1003802596	1073559415	19	19
1003802596	1174583421	12	12
1003802638	1003802638	18	38
1003802646	1003802646	80	150
1003802703	1003802703	14	22
1003802778	1003802778	11	63
1003802828	1003802828	15	27
1003802885	1003802885	85	287
1003803032	1003803032	33	48
1003803032	1023000239	36	49
1003803032	1467426254	11	16
1003803099	1003803099	21	35
1003803149	1003803149	37	64
1003803156	1003803156	194	312
1003803156	1205898939	20	22
1003803263	1003803263	52	211
1003803263	1952392193	22	22
1003803321	1003803321	45	226
1003803347	1003803347	83	131
1003803370	1003803370	88	144
1003803370	1134218605	67	83
1003803370	1710960729	11	11
1003803370	1851345144	25	28
1003803404	1003803404	44	62
1003803412	1003803412	15	26
1003803552	1003803552	65	101
1003803552	1053520221	12	20
1003803586	1003803586	144	767
1003803628	1003803628	11	30
1003803685	1003803685	52	390
1003803701	1003803701	144	343
1003803834	1003803834	37	55
1003803891	1003803891	390	2177
1003803891	1265429054	57	69
1003803891	1730151010	37	42
1003803891	1770526139	75	95
1003803891	1841276946	67	83
1003803891	1851304364	36	47
1003803891	1962509281	22	24
1003803958	1003803958	20	64
1003803974	1003803974	27	30
1003804006	1003804006	183	319
1003804006	1174723290	13	14
1003804006	1225127863	19	26
1003804006	1659529527	11	17
1003804006	1861460586	15	19
1003804006	1891761094	17	22
1003804162	1003804162	81	276
1003804170	1003804170	12	20
1003804188	1083602866	28	28
1003804204	1003804204	91	520
1003804204	1174848303	26	46
1003804204	1679637946	12	35
1003804246	1003804246	27	64
1003804287	1003804287	26	66
1003804329	1003804329	125	485
1003804329	1740410844	11	11
1003804329	1871627331	11	13
1003804352	1003804352	43	50
1003804352	1073501326	13	14
1003804352	1255397824	63	70
1003804352	1467711655	11	11
1003804352	1477541548	34	45
1003804352	1528083763	19	21
1003804352	1841219391	18	19
1003804352	1891701348	30	32
1003804352	1922096262	30	36
1003804352	1922107499	20	21
1003804428	1003804428	15	22
1003804485	1003804485	19	33
1003804519	1003804519	57	91
1003804550	1003804550	19	130
1003804600	1003804600	86	190
1003804642	1003804642	77	190
1003804691	1003804691	26	29
1003804741	1003804741	63	98
1003804766	1003804766	134	360
1003804824	1003804824	19	40
1003804865	1003804865	108	484
1003804865	1043362627	13	15
1003804865	1407875487	13	14
1003804923	1003804923	40	119
1003804964	1003804964	19	31
1003805128	1003805128	47	70
1003805144	1003805144	18	34
1003805151	1003805151	100	245
1003805284	1609866698	21	21
1003805292	1003805292	16	32
1003805318	1003805318	12	21
1003805318	1295708980	11	11
1003805375	1003805375	32	64
1003805409	1003805409	14	141
1003805425	1003805425	11	33
1003805466	1003805466	28	58
1003805482	1003805482	16	18
1003805664	1003805664	44	106
1003805763	1003805763	34	53
1003805771	1003805771	97	144
1003805771	1518931542	25	28
1003805771	1548547094	84	84
1003805789	1003805789	47	70
1003805789	1568457331	12	13
1003805953	1003805953	18	26
1003805995	1003805995	60	61
1003805995	1558341107	16	18
1003806019	1003806019	153	554
1003806019	1265459267	29	54
1003806019	1568550713	40	55
1003806043	1003806043	22	48
1003806100	1003806100	22	43
1003806118	1003806118	28	40
1003806134	1003806134	27	137
1003806183	1003806183	22	32
1003806217	1003806217	15	32
1003806241	1003806241	94	151
1003806266	1003806266	71	130
1003806282	1003806282	20	27
1003806282	1669461810	12	12
1003806308	1003806308	92	177
1003806308	1649455775	15	16
1003806308	1821207549	13	13
1003806332	1003806332	49	73
1003806373	1003806373	13	25
1003806423	1003806423	14	17
1003806431	1003806431	163	279
1003806456	1003806456	27	39
1003806472	1003806472	33	184
1003806514	1003806514	29	53
1003806514	1518023035	35	59
1003806522	1003806522	29	71
1003806621	1003806621	143	475
1003806621	1154397412	24	31
1003806621	1518961853	11	14
1003806621	1871507749	14	27
1003806753	1003806753	42	73
1003806795	1003806795	15	22
1003806829	1003806829	21	42
1003806886	1003806886	64	110
1003806886	1427005784	14	18
1003806902	1003806902	121	438
1003806977	1003806977	238	738
1003806977	1508871070	24	24
1003807033	1003807033	78	237
1003807041	1003807041	36	106
1003807124	1003807124	53	88
1003807231	1003807231	36	73
1003807264	1003807264	166	1152
1003807264	1306195193	48	59
1003807264	1386635027	86	137
1003807264	1841281607	56	75
1003807272	1003807272	67	129
1003807306	1003807306	16	17
1003807306	1063429843	15	17
1003807306	1497857999	11	11
1003807314	1003807314	97	106
1003807314	1437193877	29	32
1003807355	1003807355	84	299
1003807421	1225074461	82	96
1003807496	1003807496	14	30
1003807512	1003807512	22	33
1003807546	1003807546	181	1222
1003807546	1063486603	14	29
1003807546	1154661452	15	15
1003807546	1366433823	13	13
1003807595	1003807595	27	41
1003807595	1629038047	32	32
1003807595	1740356237	13	13
1003807645	1003807645	33	127
1003807686	1003807686	77	114
1003807686	1205826716	52	58
1003807686	1235146440	11	15
1003807736	1003807736	44	129
1003807736	1326039058	37	89
1003807900	1003807900	83	391
1003807983	1003807983	31	167
1003808023	1003808023	13	19
1003808072	1003808072	36	76
1003808080	1003808080	234	709
1003808080	1649276817	25	25
1003808080	1710982251	12	23
1003808122	1003808122	47	59
1003808197	1003808197	13	18
1003808213	1003808213	64	117
1003808213	1235123886	11	11
1003808312	1003808312	16	24
1003808320	1003808320	87	125
1003808320	1992807564	12	12
1003808437	1114155389	11	14
1003808494	1003808494	21	26
1003808494	1801831219	15	16
1003808544	1003808544	34	57
1003808551	1003808551	31	46
1003808551	1740228121	15	18
1003808593	1003808593	12	13
1003808601	1003808601	16	20
1003808627	1003808627	122	463
1003808676	1003808676	29	29
1003808783	1003808783	107	170
1003808825	1003808825	21	21
1003808825	1700879657	20	20
1003808858	1003808858	13	15
1003808924	1003808924	160	476
1003808924	1043403439	17	20
1003808924	1598762536	18	22
1003808940	1003808940	17	29
1003809005	1003809005	31	46
1003809021	1003809021	299	615
1003809021	1083998926	56	64
1003809096	1003809096	196	1268
1003809096	1003887001	17	20
1003809096	1073634176	22	22
1003809096	1154502672	19	19
1003809096	1215916564	27	35
1003809096	1477546455	20	37
1003809096	1649322686	41	84
1003809112	1003809112	14	19
1003809146	1003809146	20	26
1003809310	1003809310	14	21
1003809336	1003809336	214	1146
1003809385	1003809385	147	259
1003809393	1003809393	15	54
1003809419	1003809419	30	63
1003809427	1003809427	24	36
1003809435	1003809435	39	142
1003809443	1003809443	22	64
1003809450	1003809450	27	86
1003809484	1003809484	66	125
1003809492	1003809492	105	212
1003809492	1164580304	11	13
1003809492	1346234432	17	17
1003809492	1508851023	25	29
1003809526	1164492831	12	12
1003809542	1003809542	198	323
1003809542	1023061629	16	18
1003809542	1033102413	26	28
1003809542	1033111315	19	24
1003809542	1053351544	15	21
1003809542	1104810498	13	15
1003809542	1124012406	16	19
1003809542	1336167733	14	16
1003809542	1578564332	13	13
1003809542	1932282761	11	11
1003809542	1952381303	24	28
1003809542	1982602157	20	21
1003809542	1992768998	11	13
1003809575	1003809575	134	679
1003809575	1285621474	20	27
1003809625	1003809625	44	52
1003809633	1003809633	16	21
1003809708	1003809708	97	246
1003809708	1376543009	11	11
1003809708	1548253248	17	17
1003809716	1003809716	83	220
1003809799	1003809799	12	25
1003809807	1003809807	39	59
1003809815	1003809815	29	31
1003809831	1003809831	19	88
1003809963	1003809963	32	68
1003809989	1003809989	13	22
1003810029	1003810029	65	204
1003810029	1568542736	19	19
1003810029	1568711398	12	15
1003810029	1740224955	19	19
1003810037	1003810037	195	390
1003810037	1346226958	17	17
1003810037	1720390883	12	12
1003810037	1952487324	17	20
1003810045	1003810045	34	52
1003810086	1003810086	15	17
1003810342	1003810342	75	504
1003810342	1467493734	11	13
1003810383	1003810383	97	391
1003810417	1003810417	44	52
1003810441	1003810441	23	30
1003810458	1003810458	84	84
1003810524	1073576849	11	11
1003810540	1003810540	179	559
1003810540	1073547501	14	18
1003810540	1134418049	18	19
1003810540	1194729632	17	18
1003810540	1215941836	11	12
1003810540	1295033611	16	16
1003810540	1730183278	17	18
1003810540	1841212842	13	14
1003810540	1932103462	29	34
1003810599	1003810599	15	21
1003810599	1558367110	11	11
1003810649	1003810649	23	23
1003810789	1003810789	262	1097
1003810789	1043212228	11	16
1003810789	1174743884	15	16
1003810789	1316941180	13	17
1003810789	1356345730	23	27
1003810789	1457346793	13	14
1003810789	1548226541	13	16
1003810789	1578684809	18	22
1003810789	1598768830	22	27
1003810789	1639270895	11	11
1003810789	1679578884	12	12
1003810789	1821048372	13	21
1003810789	1922035070	20	21
1003810821	1003810821	134	380
1003810821	1033193404	23	43
1003810821	1073706677	24	24
1003810821	1174506307	18	20
1003810821	1295739035	18	18
1003810821	1467458844	15	16
1003810821	1619025228	19	21
1003810821	1740237999	20	21
1003810839	1003810839	132	392
1003810839	1275534208	14	16
1003810839	1639170129	14	14
1003810839	1699710640	15	17
1003810839	1710988209	12	12
1003810854	1003810854	29	52
1003810904	1003810904	24	40
1003810938	1003810938	100	659
1003810938	1215931159	11	22
1003810953	1003810953	15	27
1003810987	1003810987	25	46
1003811050	1003811050	15	21
1003811050	1720047251	15	22
1003811092	1003811092	30	81
1003811092	1043218126	14	14
1003811175	1003811175	17	28
1003811175	1063494896	16	25
1003811217	1003811217	23	28
1003811225	1003811225	22	132
1003811233	1003811233	20	42
1003811233	1417014887	14	17
1003811266	1003811266	121	303
1003811332	1003811332	69	339
1003811332	1639173248	12	15
1003811373	1003811373	16	25
1003811415	1003811415	203	451
1003811415	1417995291	11	12
1003811415	1558302141	13	13
1003811456	1790794337	29	29
1003811464	1003811464	26	30
1003811472	1003811472	213	752
1003811472	1689709149	38	38
1003811514	1003811514	27	34
1003811563	1003811563	120	442
1003811571	1912933516	17	17
1003811662	1003811662	170	621
1003811662	1174697684	15	27
1003811662	1477513919	15	15
1003811662	1750351516	30	39
1003811662	1902868334	23	23
1003811746	1003811746	56	179
1003811779	1003811779	39	61
1003811787	1003811787	25	26
1003811829	1003811829	78	189
1003811829	1467419689	49	52
1003811894	1003811894	24	59
1003811969	1003811969	21	47
1003811985	1003811985	74	125
1003811985	1679568281	18	18
1003811985	1972772317	16	18
1003812025	1003812025	225	660
1003812025	1154363620	12	12
1003812025	1174563951	39	39
1003812025	1770621898	12	13
1003812025	1871552570	55	102
1003812025	1932211679	12	12
1003812082	1003812082	18	23
1003812090	1003812090	73	144
1003812090	1306805536	16	16
1003812090	1316013675	20	21
1003812090	1992793517	13	13
1003812108	1003812108	90	224
1003812132	1003812132	77	174
1003812199	1003812199	167	336
1003812231	1003812231	15	61
1003812264	1003812264	64	105
1003812322	1003812322	33	135
1003812355	1669532727	13	13
1003812355	1679558589	13	13
1003812355	1831109347	11	11
1003812389	1003812389	35	49
1003812389	1710978077	16	16
1003812389	1992796254	11	13
1003812421	1003812421	43	50
1003812454	1003812454	24	30
1003812488	1003812488	33	44
1003812496	1194721506	15	15
1003812496	1760425235	35	35
1003812553	1003812553	58	236
1003812553	1043286586	15	18
1003812645	1003812645	100	202
1003812645	1265417331	14	18
1003812645	1972509974	17	28
1003812769	1003812769	18	191
1003812793	1003812793	71	97
1003812793	1699709451	14	14
1003812843	1003812843	25	40
1003812918	1003812918	68	99
1003812918	1033145420	13	13
1003812918	1538388251	13	16
1003812918	1639178445	68	71
1003812918	1760445134	19	19
1003812926	1003812926	57	233
1003812934	1003812934	18	41
1003812942	1003812942	30	32
1003813015	1003813015	381	1319
1003813015	1083655740	11	11
1003813015	1093786261	23	35
1003813015	1134182843	14	30
1003813015	1376535831	12	33
1003813015	1447222724	15	21
1003813015	1457444119	35	76
1003813015	1467475137	11	12
1003813015	1497751515	14	15
1003813015	1538120969	16	22
1003813015	1548374978	12	14
1003813015	1568551521	16	17
1003813015	1568771517	12	29
1003813015	1598737033	16	30
1003813015	1598856122	14	25
1003813015	1619133097	20	52
1003813015	1689760506	17	29
1003813015	1720308620	15	32
1003813015	1841397742	16	38
1003813015	1861577371	36	60
1003813015	1881787547	32	50
1003813015	1912255191	13	13
1003813015	1932284528	15	20
1003813080	1003813080	27	36
1003813114	1003813114	36	75
1003813130	1003813130	19	63
1003813296	1003813296	149	273
1003813452	1003813452	35	80
1003813502	1003813502	31	41
1003813544	1003813544	13	20
1003813551	1003813551	26	95
1003813585	1003813585	44	71
1003813601	1003813601	72	158
1003813650	1003813650	246	618
1003813650	1083802557	44	54
1003813650	1285655266	15	19
1003813650	1447257092	22	24
1003813650	1760489314	18	21
1003813650	1992787501	41	52
1003813668	1003813668	84	96
1003813668	1245349414	19	21
1003813668	1275554131	15	17
1003813668	1770691503	23	23
1003813700	1003813700	70	139
1003813775	1003813775	16	26
1003813825	1003813825	20	45
1003813833	1003813833	137	423
1003813833	1508030024	12	17
1003813833	1558363531	12	21
1003813833	1619967742	12	20
1003813874	1003813874	73	147
1003813916	1003813916	13	21
1003813940	1003813940	43	74
1003813965	1003813965	201	845
1003813965	1053313197	12	15
1003813965	1508869678	13	21
1003813965	1629013123	12	15
1003814005	1003814005	100	159
1003814039	1003814039	120	260
1003814039	1073512356	12	12
1003814146	1003814146	142	485
1003814146	1851339493	12	12
1003814179	1003814179	250	677
1003814179	1407046220	14	14
1003814179	1437377538	11	11
1003814179	1831161363	17	19
1003814179	1851555239	23	28
1003814179	1982672432	14	14
1003814203	1023084290	15	15
1003814203	1528068574	27	27
1003814203	1770562225	14	14
1003814203	1982604930	12	12
1003814351	1003814351	65	200
1003814435	1003814435	21	56
1003814526	1003814526	44	89
1003814625	1003814625	175	326
1003814633	1003814633	115	358
1003814633	1154329647	11	11
1003814658	1003814658	155	780
1003814658	1215160460	30	31
1003814658	1306031893	85	85
1003814658	1831197045	42	76
1003814658	1902804347	24	33
1003814666	1003814666	12	18
1003814716	1003814716	136	258
1003814732	1003814732	14	21
1003814807	1003814807	43	241
1003814823	1003814823	76	220
1003814823	1083643944	24	24
1003814831	1003814831	24	48
1003814898	1003814898	14	15
1003814914	1003814914	19	30
1003814963	1003814963	16	18
1003814997	1003814997	12	48
1003815093	1003815093	119	211
1003815093	1518047000	28	28
1003815093	1851631089	17	21
1003815093	1922335199	12	14
1003815119	1003815119	72	264
1003815119	1750366571	265	757
1003815150	1003815150	98	191
1003815150	1316946882	12	13
1003815150	1538143730	11	11
1003815168	1003815168	63	70
1003815184	1003815184	15	15
1003815192	1003815192	19	32
1003815200	1003815200	49	69
1003815218	1003815218	34	54
1003815226	1003815226	18	29
1003815234	1003815234	15	57
1003815259	1003815259	58	97
1003815358	1003815358	49	276
1003815358	1295729523	13	29
1003815390	1003815390	427	1452
1003815390	1083804041	96	110
1003815390	1174565576	17	17
1003815390	1194916213	32	36
1003815390	1326131434	11	12
1003815390	1376631283	19	22
1003815390	1447221957	25	29
1003815390	1487657268	19	21
1003815390	1528067733	24	28
1003815390	1649226895	58	65
1003815390	1689838344	16	19
1003815390	1740471960	65	73
1003815390	1750434965	31	36
1003815390	1760448039	52	62
1003815390	1821285727	28	29
1003815390	1871590935	19	19
1003815390	1922101815	22	23
1003815390	1932142643	16	20
1003815408	1003815408	120	178
1003815408	1174520951	11	11
1003815408	1386641157	12	12
1003815440	1003815440	35	270
1003815465	1003815465	251	1019
1003815465	1386641397	14	28
1003815465	1427058734	23	25
1003815465	1528021342	11	11
1003815465	1699926022	19	20
1003815473	1003815473	16	41
1003815549	1003815549	22	32
1003815622	1003815622	58	151
1003815721	1003815721	35	47
1003815762	1003815762	21	70
1003815788	1003815788	289	517
1003815788	1144502915	47	49
1003815788	1700860954	11	14
1003815788	1760466163	11	15
1003815788	1851485411	14	16
1003815788	1952385452	13	18
1003815804	1003815804	119	256
1003815812	1003815812	50	188
1003815903	1003815903	15	47
1003815937	1003815937	291	1301
1003815937	1154397412	12	16
1003815937	1346249380	11	12
1003815937	1447484555	11	11
1003815937	1902821697	11	21
1003815994	1003815994	113	558
1003815994	1811025380	15	19
1003816117	1003816117	18	29
1003816133	1003816133	89	98
1003816166	1003816166	35	43
1003816208	1003816208	176	640
1003816208	1134203904	12	15
1003816224	1003816224	47	73
1003816240	1003816240	64	136
1003816265	1003816265	46	55
1003816281	1003816281	55	160
1003816331	1003816331	30	310
1003816372	1003816372	193	1179
1003816372	1073505962	13	14
1003816372	1366442782	13	15
1003816372	1578599023	11	11
1003816372	1598748444	11	12
1003816372	1619978327	13	14
1003816372	1790701456	24	27
1003816372	1831146315	15	15
1003816463	1003816463	54	357
1003816554	1003816554	87	275
1003816687	1003816687	23	34
1003816695	1003816695	14	17
1003816711	1003816711	23	31
1003816729	1003816729	42	184
1003816745	1003816745	30	205
1003816844	1003816844	17	40
1003816851	1003816851	11	52
1003816877	1003816877	255	535
1003816885	1003816885	196	599
1003816885	1114169646	12	13
1003816885	1356341150	15	15
1003816885	1558366500	11	17
1003816885	1801096599	15	15
1003816901	1003816901	14	18
1003816976	1003816976	81	131
1003816976	1023218757	13	15
1003816976	1235250333	20	20
1003816976	1235292319	16	16
1003817057	1003817057	326	643
1003817057	1033101837	11	13
1003817057	1053495465	14	23
1003817057	1255582516	11	12
1003817057	1417239096	32	39
1003817057	1417948928	13	13
1003817057	1578559191	11	11
1003817057	1578559399	12	18
1003817057	1619236585	116	129
1003817057	1710988266	18	21
1003817057	1740537398	16	18
1003817065	1003817065	94	180
1003817065	1386866374	13	13
[truncated: 719,212 more rows]
